# Supplementary material for: A simulation-based hybrid causal predictive framework for stockout risk analysis in supply chain
Source: PLoS One. 2026 Jun 11;21(6):e0350429. doi: 10.1371/journal.pone.0350429 (PMC13258121; doi:10.1371/journal.pone.0350429)
Supplement: S1 Data — (CSV) [file pone.0350429.s001.csv]

order_id	lead_time	inventory_level	demand	supplier_reliability	logistics_cost	stockout_risk	order_size	warehouse_capacity	seasonality_factor	economic_index	shipment_delay	supplier_distance	customer_priority	warehouse_utilization	order_frequency	safety_stock	market_demand_trend	handling_time	supplier_type
1	11	2389	195	0.5936365441769911	4389	1.0	36	3157	0.9941150625767796	57.87575175246654	6	3395	0	0.8147562755762303	25	84	-0.04460988290161677	3	Regional
2	24	4406	439	0.6737354752512628	5946	1.0	350	785	1.173549142146883	56.37340290051765	4	663	0	0.8845417145731118	12	842	-0.00988237127461028	1	Local
3	19	2146	751	0.7378881181400903	7115	0.9013833975996243	477	8359	1.1535565072007075	58.56021119440969	4	2247	1	0.8293680217268418	9	441	0.06929396153339329	6	Local
4	15	428	667	0.6478892779946843	929	1.0	338	2994	0.9127150484650179	85.76909971729286	8	2533	0	0.8050325597111982	9	741	0.05053441478194853	1	Regional
5	12	3515	920	0.8128738893604355	792	1.0	489	1806	1.1999099928363335	59.36981406756319	0	4598	0	0.907649962556693	19	466	0.17246459590656926	5	International
6	25	2321	883	0.6283012173879851	6075	1.0	349	2842	1.1641705164152494	81.55112226031692	4	2443	0	0.6503967760528679	12	342	-0.17819564081175182	6	Regional
7	11	1096	993	0.8861752105566216	5596	0.6844034640241244	393	888	0.8375553193408486	76.17311942669335	9	2545	1	0.503656693542562	3	237	-0.07992634446495722	9	International
8	23	1057	706	0.7525770474255917	3716	1.0	202	2008	0.8970164034264951	71.57515281355778	10	3922	1	0.7261803417424351	20	479	-0.006127172275139259	6	International
9	27	159	657	0.5431524417305551	8020	1.0	266	4284	0.9316491758025559	72.50317755792477	6	4830	1	0.7702551587858789	1	348	0.18528367900280646	8	Regional
10	15	2821	190	0.8134994476159788	3262	0.5813882415097277	181	7882	0.889376868786837	70.94475019931835	4	3216	1	0.7665129864157637	10	793	-0.06613053591949952	6	Local
11	15	3933	413	0.7846217518993787	2800	1.0	8	6383	0.8564113859356299	99.29371061887113	6	1891	1	0.5070952390834564	23	944	0.13218524106802682	8	Local
12	28	2650	285	0.6692986771033363	6728	1.0	251	2257	0.960643740224111	99.40856873943605	10	4696	1	0.7879868826319295	5	284	-0.09345753633007133	3	Local
13	25	3293	523	0.5055785391945107	1674	1.0	120	4119	1.0363547474183818	65.80116687485108	0	1312	0	0.7476984375887052	10	757	-0.12809681854535515	5	Local
14	8	1055	153	0.6003507710871863	2252	0.329905425519467	315	1012	1.1056570998775284	61.16456355223358	3	3415	1	0.8186007945862721	8	393	0.14014910751130966	6	Local
15	12	4843	803	0.7028547644411762	7292	1.0	256	1575	1.158841589862965	59.90595663029252	1	2396	0	0.9974732518138889	12	102	0.047902811190109945	4	Local
16	28	355	975	0.5999570168966487	6737	1.0	241	5371	0.9497775005373088	75.55816038486213	8	3222	1	0.6131405801136461	23	690	0.13628422093071552	2	International
17	7	1008	45	0.7887455604698389	5668	0.8383845346052452	403	4413	1.052891386589173	90.02653345389555	12	1962	1	0.5149994550948866	18	444	0.11934452254665151	8	International
18	26	1003	296	0.8561624469631284	1651	1.0	172	9625	0.9903272227469909	74.74816069570542	7	2081	1	0.9889489476654717	19	538	-0.17005837400632481	9	Local
19	25	2718	119	0.9280088283754178	4779	1.0	300	814	1.0789111679610723	99.28618817360072	14	3127	1	0.8550128516747869	20	428	-0.0574776618847892	8	International
20	6	3588	461	0.8234913093418743	1720	1.0	290	6447	1.0927793521257876	96.98777539181984	12	328	1	0.6267925370690295	11	995	-0.028495881024573233	6	Local
21	28	2727	444	0.8445046106274063	4142	1.0	309	989	0.8072085496250758	88.98062394858823	12	266	1	0.9895045408015939	4	412	-0.05422663365823102	8	Local
22	16	1680	893	0.8042209326152623	3901	0.7890623834305104	259	6907	1.0773727940878237	91.55524552182311	3	3157	0	0.5483990042239526	22	440	0.08135941611749176	9	International
23	10	1841	49	0.9927430288063519	8727	0.6016030122304225	87	533	0.8198844118182591	89.0831068563555	11	857	1	0.6579415835265796	4	695	0.14681923481652326	3	Regional
24	6	2653	664	0.6305002845399541	1567	1.0	239	8347	0.8906452848720877	92.13588817823091	4	2948	1	0.7017659879241842	24	468	-0.19573377774703277	4	Regional
25	25	2021	925	0.6331293402563791	3464	1.0	258	3357	0.9162398737802523	62.64820470001859	10	1315	1	0.7209055139813667	12	501	-0.051434409599258046	5	International
26	5	116	515	0.5631668207109298	1945	0.7396246802635719	188	3689	1.0412035472259804	72.81036932365024	1	2349	1	0.701964232147887	14	334	0.06345077349155892	9	Regional
27	16	884	882	0.7428421629347661	1634	0.9636069789861945	430	4096	0.9062675189374129	60.04371504249292	0	787	0	0.6872253597684455	24	461	0.030388238986430727	9	Local
28	26	255	670	0.548080851815461	1590	1.0	15	4957	0.9911453349043036	79.40881660628229	7	4593	1	0.6482549005499701	15	460	0.19222554551612714	5	Regional
29	16	2883	210	0.6350732984490519	4370	1.0	99	8040	1.0393857857252509	65.88234639312513	9	294	1	0.8265193393222906	20	290	-0.14430049288234037	2	Regional
30	29	4300	922	0.7413404643856958	6584	1.0	368	8362	1.1857189396572396	86.67844886144167	4	1722	0	0.9495253179937212	27	593	0.05004482647937214	1	Regional
31	21	1764	206	0.9787978079650086	9313	1.0	123	6589	1.0585849266550131	86.89288242030989	13	2291	1	0.8767040376774076	18	323	0.1831529917297493	6	International
32	14	1582	159	0.9819064969200837	3918	0.7131028046049313	384	4168	1.0859611678808798	96.53303364893469	12	682	1	0.6018558067161146	12	557	-0.17098139593720396	3	Regional
33	20	3195	339	0.8718701170682779	7733	1.0	263	6766	0.938285600512073	96.09328785906497	10	2210	0	0.5140518387903841	22	231	0.17645889074243304	1	International
34	19	3170	910	0.6946250807878425	269	1.0	189	6084	0.9730930055433498	57.560845664759455	9	1212	0	0.7462125976387297	28	998	0.1662044957876922	1	International
35	19	757	768	0.9325806366882731	4935	1.0	419	5873	0.8541240411940199	59.665079511398474	14	4608	1	0.8861211934805396	28	466	-0.018068190417241198	4	International
36	23	228	388	0.9377279009538202	800	1.0	291	8856	0.9364953680577379	84.89785008260515	6	4456	0	0.9478796715046245	18	683	0.011781974740036727	3	Local
37	16	162	316	0.9550986903982761	6230	1.0	69	7424	0.8306069512998574	98.21216431856679	12	3900	1	0.6766333193351513	11	715	0.14240072748398463	5	International
38	27	806	975	0.8200125241076065	4641	1.0	177	4746	0.948635000082508	54.60031674836505	12	4839	1	0.7339319823871681	23	687	-0.031139296020672724	3	International
39	24	946	219	0.6008963978039402	1050	1.0	467	5092	1.0941341834092277	74.51370593626837	14	3994	0	0.522699439174429	18	357	0.0037224527082787007	2	International
40	29	2918	815	0.5455403863853409	9842	1.0	351	9935	1.0794512370462623	98.9594196587948	1	407	0	0.5949696328129028	15	407	-0.14591494602780106	8	International
41	7	208	398	0.957387752020065	3145	1.0	2	2781	1.027592541334032	74.53142356781474	7	2071	1	0.8713378903455085	1	898	0.18424395438325009	6	Regional
42	9	835	99	0.5277730540608014	2718	1.0	162	2310	0.9917319336239105	54.92869011418527	10	1566	1	0.6540533629078635	24	69	0.13429608855853342	5	Regional
43	23	1853	466	0.6479450297189975	3930	1.0	492	2067	1.1297680889997104	89.43710340195668	11	1433	1	0.7606994935238107	27	97	0.044045379131263884	8	Regional
44	11	1889	520	0.7434808835188685	397	0.8186342772425508	110	1149	1.194365370996983	88.83282017714305	0	2573	0	0.662893637044689	11	58	-0.1753191182040269	6	Regional
45	25	3218	278	0.510988346436738	8151	1.0	269	8571	1.1971208177303887	64.7988048104774	5	1145	1	0.60360506739132	13	124	-0.0934064187372694	1	Local
46	13	2348	632	0.9534561293391219	609	1.0	192	8388	0.8071758668878073	89.90912971004846	9	1296	0	0.923097414833761	7	980	0.08746603992717272	6	Regional
47	11	4128	563	0.6435604974361175	5993	1.0	35	4003	0.8435832283642469	71.79166754396459	9	4334	1	0.8098456844184638	15	736	0.013409583888904397	4	International
48	22	1592	808	0.5142523994602877	3849	0.929044964673439	98	931	0.9440858595119695	62.45257469730397	8	1357	1	0.7122019637448141	10	22	-0.19222897423639107	4	Regional
49	8	4258	140	0.9967949986132592	7218	0.9522317192547279	462	9226	1.0536964744915198	54.85813774861294	10	2917	1	0.9289504797980239	14	943	0.19604673767972253	1	Regional
50	29	4404	74	0.6556965904087577	1540	1.0	419	2189	1.0516420541385214	67.80041854116553	8	2036	1	0.5418479960841085	24	791	-0.19553275762656144	7	Local
51	18	2204	512	0.9383824537426864	5565	1.0	229	9563	1.1463862034681274	87.06829512158149	11	601	1	0.5930118646275899	19	792	0.027365721865929643	4	International
52	22	624	37	0.7267372269604404	7681	1.0	410	9827	1.0143753036008227	86.53086133572899	5	3130	0	0.525339816488406	12	294	-0.1956572683505657	3	International
53	13	3088	328	0.8315629505274995	5329	0.7226212115932158	300	9704	0.8986090122174201	88.49766123367485	8	2780	0	0.6488751745425969	11	102	-0.12427891534932223	8	International
54	25	1431	899	0.6205450747686774	548	0.9646038267561422	234	1261	0.8592083131022846	96.68123266706834	6	2100	0	0.897448695158789	25	529	-0.08343492964150251	8	International
55	6	1272	652	0.7514376634885109	733	1.0	135	4618	0.9980786180262173	74.17404583047154	10	116	0	0.7967832856110095	15	104	0.05120432914773898	2	Local
56	24	2524	129	0.6288255962125135	5986	1.0	484	3493	1.1916777528348461	77.11608343335895	6	3720	0	0.6494161223406854	8	373	0.17009767159367567	3	International
57	19	1551	350	0.9755419406325518	1118	1.0	295	8873	1.0387008691736153	81.1146645283465	9	3489	0	0.9354170415050733	26	473	-0.005158046998974097	1	Regional
58	11	908	592	0.5304727062081231	9006	0.9289767877843946	341	5616	0.835028194907998	77.88830951463832	1	3605	0	0.6734510652188193	5	635	0.011954439344143308	6	International
59	16	3624	965	0.6373369637524238	5709	1.0	207	7072	0.8186675068753329	98.14558310861842	3	4663	0	0.6007100607915694	18	633	0.09068135446503606	4	International
60	12	3779	283	0.9465544382749393	5746	1.0	397	4922	1.079289723948324	58.0593342391801	1	1689	0	0.9155475902868606	13	889	-0.10697610597723083	6	Regional
61	19	3015	287	0.7400179787536418	7215	1.0	468	1258	1.0811248657172863	89.39731120335026	7	2386	0	0.9019776155045004	16	332	-0.15922124681744265	6	Local
62	7	3241	454	0.800042055952085	1017	0.8617970386267362	243	2185	1.0394559659636518	55.00664144527593	1	1738	1	0.774786513614681	26	491	0.15500732044049897	9	Local
63	18	1646	469	0.8258466857478213	9115	1.0	98	857	1.0829457599228614	63.45988603640189	7	3697	0	0.6404859826561558	7	714	0.10703780781816813	5	Regional
64	21	1611	316	0.5354637558867816	7037	1.0	346	675	0.9044296307215718	50.76256993659529	13	4476	0	0.7187278960435499	24	323	0.020920563198608105	8	International
65	8	2572	937	0.5088693704542926	4373	0.6391916037627106	260	9921	0.9852332242961108	65.1279404320737	0	4532	1	0.6502550941343674	18	567	-0.09136851316779518	5	Regional
66	22	2649	658	0.9689205258556532	2132	1.0	354	5306	1.0201622300223918	63.15960914273434	13	4145	0	0.5456794783508916	26	470	0.16061897719906715	1	International
67	12	2441	156	0.6357514226484404	8890	0.9755919561270315	84	8691	0.837406613634634	70.98473028364856	6	1478	1	0.5171251449419665	4	159	-0.19607789062891245	9	Local
68	8	2725	609	0.6901565552177644	2464	0.8536398728141562	19	8262	1.1721513621478232	54.80709366548837	3	3584	1	0.5998760144465766	24	237	0.11968829692390809	8	International
69	6	2233	738	0.8410465853617748	102	1.0	121	1710	1.0761867779446272	56.74832304104756	6	4277	0	0.8358918975079277	14	832	0.016233717147777188	6	Regional
70	10	326	926	0.6181519385363606	5377	0.39710826567817	485	1466	1.1480915020021372	51.07618726771276	1	4110	1	0.6047106092637223	1	260	0.17548616735755518	6	Regional
71	26	3932	416	0.8665356850837591	5405	1.0	287	7599	0.8502237488980593	93.71342330264365	4	1776	0	0.935641199430713	27	180	0.039779015055075945	2	Regional
72	14	3654	203	0.729121091081635	6139	1.0	211	4046	0.98459932268007	67.3782135477698	6	258	0	0.8297447466766004	1	404	-0.1984492120116256	6	International
73	8	2128	431	0.9283049026436956	8104	0.6028780731885571	247	3332	1.1335854388729174	87.61971986302945	5	1362	0	0.5683134053241661	4	988	-0.12010445614490438	9	Local
74	26	4392	620	0.6392703178827412	4246	1.0	43	6421	1.0860414175911273	88.26495462880388	0	4828	1	0.8995534135713272	25	683	-0.12219069680981232	3	Regional
75	22	4556	339	0.6019112402316493	7065	1.0	64	1889	1.0311834411144893	96.4842674769593	14	4278	0	0.7955766419223205	28	706	-0.057727744493183464	4	Regional
76	16	4127	760	0.915844176937436	3862	0.6274118655855496	254	4220	0.8050127825620303	73.88647001939674	1	3589	0	0.911043663617983	14	554	-0.16866111871107706	9	International
77	6	4218	595	0.6631630324964168	2814	0.8802847931819782	258	3894	1.018521286414434	63.720649631080384	6	147	1	0.6728490132317432	5	787	-0.06341037486520565	9	Regional
78	14	1170	345	0.7059343230002525	2572	1.0	474	7818	0.9339731037667283	56.37709834130621	14	3203	1	0.8989821895318588	1	893	-0.0721434892079301	9	Local
79	8	4818	586	0.8968539163439966	7892	1.0	278	8347	0.8164208755210864	78.12312480530743	4	685	0	0.8042588394308429	16	262	0.06035703001770781	9	Local
80	18	2573	824	0.8177882686872875	4315	0.9461760983149156	337	8620	0.9112783388481835	77.96943370450634	14	3755	1	0.9497677837526397	25	162	-0.10778046617262534	4	International
81	20	3420	436	0.7208629452161346	717	1.0	88	2179	1.1125410172253258	54.24924581089221	6	2391	0	0.9338497990160086	14	623	0.022142097533848715	5	Local
82	19	4432	812	0.624945254452279	1493	1.0	332	8816	1.1925374007576153	57.9437308164819	6	1388	1	0.8688641330971121	28	741	0.09579819411940949	8	Local
83	12	1958	901	0.8821004844258822	2564	1.0	278	712	0.9645858023325192	80.49154793095963	14	1074	1	0.5275257614039521	13	95	-0.17245468621709167	6	Local
84	18	3570	810	0.5902155172450285	1902	0.9136405592729355	232	4876	0.8385130491327955	91.58718186456227	12	4847	1	0.6328147359207585	22	601	-0.09352960247952057	4	Local
85	27	4357	719	0.964139800293214	8455	0.9913955896429602	212	1912	1.1664466530984217	62.465937084959364	4	4932	1	0.7304837467546272	3	987	-0.01787644551016157	9	Local
86	29	4546	971	0.5751580345614986	9948	1.0	323	8052	0.8271998994344099	95.85454940749828	10	1090	1	0.6233409304144784	29	387	-0.025396939078942193	6	International
87	12	4800	722	0.902466845973648	8926	0.7979776353545331	271	8417	0.928212885353259	64.40935805676338	13	3464	1	0.8057321082974189	19	532	-0.10157906615220016	7	Local
88	25	3155	923	0.7121244333640668	9247	1.0	43	9171	0.8655427008944235	57.568072214655416	11	2664	0	0.5152545889504996	4	505	-0.16950762934287578	2	Regional
89	20	547	804	0.593003116466756	4744	0.9409128365569229	270	8673	0.9008437706501967	78.17058943139564	9	4950	0	0.8518820452286392	7	29	-0.17602337471928592	1	Regional
90	17	3637	626	0.7011894691183855	6131	1.0	368	8839	1.0612732588576037	83.32337278450338	14	1483	1	0.5006258694191799	17	535	-0.05320870118708437	6	Regional
91	22	4243	109	0.6107759080999668	818	1.0	74	2647	0.8174407912788987	65.0041100055231	11	3748	0	0.9827376907387684	16	446	-0.18996911576668332	9	Regional
92	19	2463	778	0.5679968254179237	3563	1.0	127	9888	0.9526014485146653	77.20829460951182	6	4104	1	0.7271642469049813	29	663	0.18285673335951852	3	Local
93	25	3850	460	0.6195776994652793	1094	1.0	20	8108	0.8018861559631121	79.81828500220504	1	1847	0	0.7631473479198152	25	251	0.1879522002041753	1	Local
94	28	512	94	0.9336992362691263	4716	1.0	23	5445	0.9658307852759017	74.69590437141541	3	1889	1	0.5111170998974042	28	524	0.10016817263175454	9	International
95	29	2810	593	0.5529711937399121	936	1.0	310	8523	0.9852670006657629	54.885457387699404	4	231	1	0.9243820009037114	3	20	-0.1794227099796275	8	Local
96	17	3507	753	0.9862697938839453	8803	1.0	457	3187	1.1328901834697425	76.76662521142917	11	240	0	0.9024217896003124	19	709	-0.022664056346209105	7	Local
97	13	322	286	0.5024992268438384	7859	0.6688812824942589	103	4348	1.002690257752085	95.22080278160745	2	427	0	0.6010025095989795	21	286	0.05466409978419129	1	Local
98	19	1200	982	0.8291190771956216	1141	0.6814753702363604	62	7272	0.8631756578049966	55.33787240713014	2	4918	0	0.5388931978634866	9	421	-0.011198214010957747	7	Local
99	17	3439	955	0.928255992419043	7727	0.8709394078948683	499	9355	1.0406468810086116	98.137949177831	2	4623	1	0.6575778167719796	4	979	0.16642101909022083	1	Regional
100	5	68	955	0.9669788240633821	4902	0.40191034365392364	62	8928	0.9004159947648365	81.51513455590899	1	4533	0	0.5295701080082796	9	512	0.08009341351470856	3	Regional
101	29	1666	652	0.5719927967283773	5335	1.0	448	8137	1.0042451631350748	88.93677764781398	13	3963	1	0.5376141020381552	13	421	0.0014224663367048418	3	Regional
102	11	3228	331	0.84910424822617	8835	1.0	330	6357	0.9075119793098863	67.9943016157269	10	689	1	0.5426949728553445	3	906	0.0020761543470508015	6	Local
103	13	4131	840	0.5536746080778236	6466	0.7709722493210749	437	9706	0.8988090025229086	88.55430286806936	5	300	0	0.7037178315602134	21	637	-0.03762452348813877	8	International
104	28	461	872	0.6763057469372168	4283	1.0	488	1326	1.1164820583297834	64.48959507203217	0	2958	1	0.9505095174710231	7	650	0.018090806484875765	9	International
105	5	791	502	0.8659631787534968	5892	0.7744330055891144	317	6517	1.002994046035911	83.92945541402499	11	2699	0	0.5315773230733848	19	97	0.16712136063227195	2	Local
106	16	2721	47	0.6729866130815334	9256	0.705890967302415	53	1370	1.110801267322156	59.87092390533997	0	4530	0	0.8786987394133807	16	399	-0.0403756179408917	1	International
107	12	2829	361	0.656687364140534	2021	1.0	131	1629	0.9730025979004274	86.1050717028843	9	3001	0	0.5024592231575749	11	760	-0.13176786843710767	8	Regional
108	28	2674	445	0.558027309401204	2969	1.0	396	8058	0.9208221660229913	74.72570838113344	0	3423	1	0.8458846861131957	18	192	-0.19382384958310142	9	Local
109	15	564	902	0.533219047164044	9289	0.7933291135472551	124	7028	1.0130293936055312	69.47792846405423	10	938	0	0.7445506976311284	7	476	0.04695431514067022	1	International
110	23	256	833	0.5576389956408785	8966	1.0	20	4877	1.1316646895349518	98.35187680208759	10	3840	0	0.5964943414688522	12	662	0.17654859996980327	4	International
111	21	997	805	0.9377373874726123	9178	1.0	25	7279	0.8427509729275464	70.30108934935234	14	2180	1	0.9367114145869324	24	413	-0.03769257783619273	5	Local
112	12	2491	554	0.5055992626904626	2336	1.0	473	6444	1.1885905241367531	55.739069756943664	2	2586	0	0.8027297479511993	22	359	0.10142419311702544	3	Local
113	7	1878	429	0.8464329347676445	6614	1.0	28	9481	1.0053166278680685	52.41050978745708	2	4624	0	0.9505633622194903	20	892	0.02110824739925135	5	Regional
114	7	3648	630	0.8843121149441489	5023	0.5768205178698078	16	758	0.9855997800915897	70.95201534863018	1	2877	1	0.8580236314677876	16	823	-0.18011248495199148	3	Regional
115	5	2217	304	0.7839441520637145	2397	0.7262380432481272	435	2017	1.187901444805576	57.27605025401342	10	1990	1	0.5951223098574985	17	163	-0.17754245639696853	3	Local
116	9	1706	839	0.8653876805915743	4319	0.8170404454113597	168	9515	0.9412323891246558	85.50507535007634	9	4592	1	0.6334559703973934	1	983	0.09170106170577563	6	International
117	14	651	641	0.8261348345125501	2113	1.0	277	8422	0.9634088030306903	56.32217762681194	4	3737	1	0.8422818787472205	29	968	-0.01537153108545214	3	Regional
118	11	761	734	0.7277792445473463	2452	1.0	71	5743	0.8539180903212592	80.29848948265304	8	3408	1	0.7659081202060544	1	279	0.12809205565057724	2	Regional
119	13	1253	125	0.6913552139381336	4986	1.0	332	1713	1.154644102246838	76.69227661235418	6	4712	0	0.8231337580025475	14	253	-0.11535703672251803	9	Regional
120	11	1441	523	0.9706659942025868	1959	0.8909926261199315	496	667	1.192101658108961	61.13707941611071	8	3617	0	0.8378693734264555	17	390	0.15030479163009502	4	Local
121	13	2746	65	0.985968996285234	4593	1.0	362	9153	0.8630414675101907	75.17906238916973	13	2562	0	0.6970713251375487	25	603	-0.17327922694236084	4	International
122	12	3322	788	0.8256357018125149	7425	1.0	227	992	1.1796767882780872	70.55659986856678	10	587	1	0.97539838626292	15	978	0.10932504222011835	5	International
123	16	4975	466	0.5986494199492358	2150	1.0	338	3459	0.8032865941404128	60.31831424888419	6	4392	0	0.8330743542610624	11	72	0.026082562092988898	7	Regional
124	6	3181	163	0.7239495812188937	2143	1.0	210	2543	1.0947581704152105	61.59587720642521	9	91	1	0.8352328727527234	26	153	-0.06188203111630064	9	International
125	5	3780	556	0.7482687450413035	6574	0.5833963895178099	395	1877	1.0594789105239222	55.15318044432118	7	1337	1	0.5432076111765702	20	611	0.025406540586805443	1	Local
126	20	2716	81	0.8789850262303308	4774	1.0	160	2600	0.8248532044433107	79.13565773621738	4	4368	0	0.6987335691930922	25	548	0.14852267117066376	3	Local
127	27	599	761	0.8338885656611597	2828	1.0	251	2357	0.8161955260344603	92.64448627247312	5	429	1	0.974396647189832	11	388	-0.07313946402151239	1	International
128	27	4791	101	0.7574072147139476	8211	1.0	377	7294	0.8230666970863564	98.4745812225332	11	2973	1	0.6505645649927896	26	546	0.04913628741515877	3	Regional
129	28	4032	355	0.8401822788935784	5781	1.0	97	8806	1.1358598614418831	83.52959702866218	2	1589	1	0.614356187046863	16	284	0.1269359825740758	4	Local
130	9	1294	230	0.512028423366887	541	1.0	431	604	1.0157113574102832	88.3652513608933	8	1061	0	0.6297034925212569	15	457	0.1125562140489289	5	Local
131	7	3936	419	0.8883176609421819	2162	0.8328850645005914	429	4640	1.1137932272802074	63.214072471929846	14	4209	0	0.5315748118209944	18	427	0.1523668381092913	9	Local
132	16	4062	728	0.6058161170034722	5341	1.0	225	6833	1.1261086822795063	96.46595373534333	12	4137	1	0.705929695680862	28	950	-0.03049731223952623	4	International
133	12	2599	366	0.8282045697805746	9875	0.4548891600419317	463	5596	1.0745072876048605	95.18685952550715	1	3882	1	0.8619551651328756	7	627	0.13461065387598942	5	Regional
134	26	3254	217	0.5569866260685046	8917	1.0	274	3939	1.1798621316354594	73.57724977710235	1	264	1	0.7527343099248331	15	747	0.020641569415400435	3	Local
135	7	895	396	0.5572304179623507	7076	0.5779053211950745	214	2122	0.813708761197062	70.55105191282479	11	632	1	0.8980618287013654	9	584	0.09870546992536716	1	Local
136	5	4595	181	0.517828821918351	6213	0.7947480923861073	134	2100	0.8992016587007253	65.89183140442098	10	2614	1	0.5465320893925756	17	454	0.17690393635535123	7	Local
137	7	93	227	0.9551164050767559	9250	1.0	187	7734	0.9819056856897453	68.96458422218754	12	4127	1	0.8164144868582482	8	837	-0.04229334311222041	2	Regional
138	9	708	840	0.8022793788459059	9330	1.0	470	5392	1.1118987071358486	78.87122561483224	4	3592	1	0.7974958467534805	7	633	0.1815509591243074	7	International
139	19	4873	938	0.6809809681145742	7655	0.9633568982963293	262	7151	0.9437360232174402	95.7800058753264	0	2040	1	0.7842226602183564	29	354	-0.02066510073069519	1	International
140	18	3980	446	0.8938888705096544	190	1.0	271	4170	0.9612019904348884	74.58788285768654	10	1319	1	0.7166178377928633	22	270	0.11436907055144391	5	Regional
141	7	2917	63	0.8130411003123328	2864	0.5650258099878999	102	3067	1.0751230553962958	65.18726158278761	4	1884	1	0.9764111243780556	13	616	0.10700194156383502	8	International
142	5	3697	819	0.8100402589564701	5978	0.9514523237410566	350	7513	0.9290438334217294	53.84253463480235	5	1171	1	0.5138198334497824	10	383	-0.15008864708095768	7	Local
143	9	2832	510	0.7435213971815033	1617	1.0	248	5671	1.183873871440197	64.83273113373228	14	4920	0	0.9610032477116683	21	656	0.05203888276005714	5	International
144	27	1741	298	0.5039633893341043	8139	1.0	445	7793	0.9376870346952879	90.89839677503574	5	2985	0	0.9603579774492023	13	866	0.1739892947451837	9	Regional
145	18	2275	935	0.62923125321247	6147	1.0	374	9471	1.0229548605969256	61.37545948930437	10	3189	1	0.9985647014312481	3	280	-0.18699540540833004	4	Regional
146	11	3116	806	0.5545383473000415	6764	0.8500557495180829	286	4087	0.8126268433938284	58.7661983820303	8	995	0	0.9191453640299372	11	151	-0.15837279516019304	3	Regional
147	13	1997	752	0.8312049261763881	3912	0.9065113116908379	430	3759	0.9401031796466535	96.72386874168687	2	4471	0	0.9606373664047351	19	282	0.007425481796061784	2	International
148	19	1415	987	0.6243104108934989	9532	1.0	494	4692	0.8216404727960811	57.59892353095291	14	3262	0	0.5593046159239679	23	416	0.02813479449608089	7	International
149	19	3180	816	0.7250833320256035	8476	0.819841177479978	480	8960	1.1488303618046394	84.03775162577168	8	3901	1	0.9247001036322016	1	788	0.1696765855103985	5	Regional
150	14	4583	165	0.6767151491449415	8486	1.0	468	9965	1.1288930001219137	93.37138395362334	10	3737	1	0.6056237611536096	26	399	0.0426504625852675	1	International
151	17	4571	88	0.5715993689626819	8307	1.0	401	8582	0.9041113144838523	87.6496477058015	5	925	0	0.7540643205639845	29	794	-0.18143224569928984	7	Local
152	23	1017	671	0.9791851164413596	3252	1.0	221	6809	1.1983017636215836	91.59031988939005	9	1364	1	0.8145120906681558	28	206	-0.07616972114927872	5	Local
153	11	1454	541	0.9667096558136079	3774	0.7834087864623235	459	872	0.9992567312552788	88.46443608603548	10	1011	0	0.7009033282370044	24	515	0.16975486214506658	3	Regional
154	21	535	130	0.5423040930183203	5869	1.0	370	8503	0.8775346691179061	78.9188563569308	14	472	1	0.7074680716119346	12	458	-0.07944332344164518	9	Local
155	24	1805	568	0.9136826767639983	6936	1.0	491	5737	0.9140437293879852	65.29912750261188	2	1642	0	0.5707300657580099	28	910	0.11163813519847915	3	International
156	8	3680	612	0.7441868413581866	6308	0.5223841320290878	84	6666	0.9248112168513101	68.55092646927014	7	4185	0	0.749920254029202	29	982	-0.0027702164025725506	6	Regional
157	9	3018	627	0.8868679422904256	4480	1.0	105	9074	0.8617813365200995	53.12362988383148	4	4906	1	0.8559567437739384	15	489	0.029266360443930772	3	Regional
158	27	1629	74	0.5755785654568835	8437	1.0	212	5148	1.013245652063622	79.83877838156201	13	1262	0	0.5293883218675495	21	717	0.01133764472705695	4	Local
159	11	2845	663	0.5661370688887719	9731	0.6290842101968726	264	6869	0.8844095648282619	54.613310467889136	6	3063	0	0.6582708640205275	19	434	-0.05843461144965595	7	Local
160	17	100	242	0.9453787504476021	1998	1.0	178	7212	0.8340660876369138	81.29166296425618	5	2990	0	0.9662292155759508	8	935	-0.19890955543200373	7	Local
161	19	1709	915	0.9489097459205305	3844	1.0	145	9923	1.1993102319757347	78.50967554605135	13	3289	0	0.7437686378014992	8	107	-0.11698839179125167	1	Regional
162	15	4350	594	0.7329560813768043	9785	0.5579186560292902	313	1093	1.0960576030347	61.108001108347814	1	4856	0	0.8984422107273048	9	378	0.005766733097298582	7	Regional
163	8	2837	543	0.935078898807449	1998	0.5949720728096232	442	8315	1.1599540398420058	91.4942940169912	8	4302	0	0.529603387447749	8	506	-0.014203267372831618	8	Local
164	17	4678	165	0.8337294757518151	6510	1.0	460	7634	0.8193074483807348	93.3795726801123	6	2457	0	0.8598417321616673	10	272	0.06657646689121327	9	Local
165	11	2205	283	0.592504871305496	5931	0.8060119320771791	96	5527	0.9338598789287343	51.73003487950642	8	4705	0	0.9634274048724168	12	781	0.05815340667464425	9	Local
166	23	4396	563	0.6644771323410743	6534	0.8389063318355597	470	2752	0.9041601161516103	68.14722518704411	3	4982	0	0.855005570010712	23	211	0.06181428442886483	5	Local
167	26	4280	487	0.568030325254335	8371	1.0	27	8044	1.1545397997719358	81.54714857172115	6	1685	1	0.5591431852614555	7	889	-0.13360532500168182	3	Local
168	6	3211	580	0.8869743344654666	7887	1.0	58	8846	1.174298550870287	76.6808723642043	5	824	1	0.8768988740581002	4	277	0.025405283526753253	3	Local
169	14	1664	891	0.9926253623478749	5696	1.0	101	8569	0.9721241191004206	75.66923513387928	13	4819	1	0.6981556821608623	28	115	0.16355795603843298	9	International
170	17	2786	978	0.7731891632830058	1285	0.9418232518946632	435	4333	0.9872029414535755	99.51091346122217	11	118	0	0.7718760421412171	26	557	-0.07169000734163408	9	International
171	29	456	992	0.8279322070574464	5724	1.0	175	7219	1.1939268667072034	69.76853234775426	0	710	1	0.8823167773140286	9	605	-0.07537008002054901	6	International
172	25	3429	206	0.8730462840668183	3159	1.0	57	6296	0.9776034827654858	90.77874781621469	13	2716	1	0.5346937449673412	1	799	0.014380970624605194	7	Regional
173	10	4247	362	0.6121295512152451	7067	1.0	306	7458	0.9862873848613447	77.8188624957272	6	2053	1	0.8903683066202275	26	104	-0.1767741309563685	6	Regional
174	16	1434	982	0.6680006238167171	4034	1.0	346	7839	1.13142577576471	87.84614358742613	9	789	1	0.6960218290684299	24	402	-0.043799864656969	9	Local
175	16	3745	118	0.7061606056621174	1537	1.0	159	5699	1.1260093941157283	65.91986533323322	8	754	0	0.9330401519124689	22	448	0.08322850362851192	9	Local
176	24	4549	698	0.797294156072736	5203	0.9663518191625365	285	1566	0.8562133520576283	65.60118596908426	5	2954	0	0.506456463197337	3	499	0.12323004681144883	7	International
177	15	4959	325	0.9252462890743878	8129	0.9529606465812115	223	3116	1.083917084911481	89.8258146538517	10	441	0	0.7343511858233559	24	918	-0.16060824297380863	9	Regional
178	27	2952	744	0.627101772294953	8749	1.0	280	8925	1.0549662817698848	51.519757391577805	5	4383	0	0.9251046906933564	28	468	0.16278630378796533	7	International
179	29	1679	218	0.7354444003638945	2373	1.0	191	6050	1.1047116178871033	52.34372651443143	11	3518	0	0.8664561436788986	6	868	0.05962098625463291	7	Local
180	11	3312	777	0.8757669556023558	5794	1.0	324	6220	1.0184319018033356	92.19114063017099	3	4764	0	0.9733852162409198	18	425	-0.15503013864546034	1	International
181	5	1076	173	0.5436924997523122	2425	0.6820381980100131	494	2009	1.1944982948728935	92.89854744668276	13	4118	1	0.9715875069752264	29	121	0.13746842962580763	1	Regional
182	5	3039	938	0.7564467291630892	8092	1.0	462	9095	1.0577566324105838	67.59274104754553	6	3021	1	0.9303990752710661	15	549	0.17933644697192258	5	International
183	29	2274	115	0.5721898516828625	5913	1.0	77	3558	0.9553696863774314	63.38263047578058	10	1182	0	0.6588781769766783	27	414	-0.11990299325902752	3	Regional
184	29	2970	594	0.7695744483636746	2151	1.0	407	1393	1.102496806171826	73.98056290943424	5	806	1	0.6064683420206797	5	154	0.15679807257395312	8	Local
185	24	4365	725	0.8839113806577183	7460	1.0	264	9260	0.8057338839629001	58.075000917196824	3	1739	0	0.600215358684253	27	632	-0.11164856524902858	3	Local
186	17	4318	954	0.6184737055224698	3475	0.7973398276062243	269	2903	0.9304860838515384	84.82450184681664	6	1234	1	0.6769532374621436	28	25	-0.032442210704654334	4	Regional
187	13	2833	853	0.9247392227423524	250	0.6957962578235887	129	4443	0.992653079858726	86.72206720893767	13	4477	0	0.5042823837162189	9	782	0.005947374199495481	4	Local
188	7	1463	378	0.667402055040875	8150	1.0	250	7796	0.9800394706383745	59.81162680888743	12	2425	1	0.8892877003174605	7	624	-0.16718912958435836	1	International
189	11	4647	833	0.595392431778885	7482	0.9330429367230864	191	6973	0.8663571171077638	51.31594121025719	13	3192	1	0.7471407537475723	6	913	0.056027523235345544	6	Regional
190	10	3698	418	0.7326616975354261	1865	1.0	27	6751	0.8965297688619727	85.25170176049895	9	1298	0	0.9689388805972023	17	89	0.15193448652413444	1	Regional
191	12	2858	803	0.9380375410526026	7594	1.0	337	1874	1.1783339206400427	82.39669621815275	7	1751	0	0.6875970119715011	25	318	-0.038657833208723125	9	Local
192	13	3381	395	0.5344665305870515	4100	1.0	169	7623	1.1576906741944657	65.54673518790524	10	3242	1	0.8196763449529267	12	357	-0.11166755660230532	3	Regional
193	9	2228	621	0.6637857331083227	9213	0.8268915367272295	393	1531	0.8620810904422486	88.78460213655543	2	3028	1	0.8510495397363085	6	752	-0.025742447769848298	3	Local
194	5	847	347	0.8265815844845565	1054	0.6048403117511247	27	1315	0.9535432535427277	96.55781742392409	9	1498	0	0.612271329759683	12	408	0.13698952691597688	2	International
195	23	2896	291	0.6787904343477927	184	1.0	346	7272	0.8745357553754864	50.973835611958776	14	2564	0	0.5070476750033296	13	589	0.11124503926512469	9	Local
196	14	979	616	0.5354119973663078	8709	1.0	369	1203	1.104936024099051	59.81601265540449	8	197	1	0.504266225094028	4	236	0.06222091588126305	1	International
197	16	4868	314	0.6659994843902368	8997	0.7324529853186	405	3642	0.8951395238075179	60.47610573957242	5	1864	0	0.7107059305309309	4	900	-0.14767819860961665	4	International
198	28	3141	414	0.9104796930682652	5465	1.0	363	5846	0.8327845758734128	98.8986919816833	0	3131	0	0.8127988256050466	29	65	-0.12467300878010944	1	International
199	19	2312	491	0.984018761252513	8664	1.0	46	990	1.1483983029695854	65.37084466410397	3	1793	1	0.5353293380277948	10	717	-0.13702547657178193	9	Local
200	26	1383	567	0.5198895986988592	1194	1.0	432	9243	1.0941971565195718	87.93737540697475	6	173	1	0.7856000056198635	16	674	-0.08823574652453443	8	Local
201	28	1324	37	0.7846419088175347	3373	1.0	324	7414	1.1126402613521462	67.4661744111709	7	3472	1	0.6979277340932335	22	720	0.16781946645038304	7	International
202	13	4633	938	0.552651716513424	7618	1.0	398	2558	1.1104981077535554	66.5364033766433	11	3863	1	0.6451532856247484	12	616	0.02157725024594956	8	International
203	24	3530	96	0.840198264578003	9195	1.0	426	3629	1.00187863381898	54.439265301299635	3	2934	0	0.7703161264126633	25	289	0.1439756980158617	1	Regional
204	21	3392	68	0.5039461130040255	4964	1.0	237	1900	1.0787114612482664	56.11676232249143	3	713	0	0.5193328960844461	4	66	0.1289019973624842	4	Regional
205	21	1267	517	0.5073708128536867	4416	0.8662050637962201	187	9407	1.065746269513909	86.77976344094208	2	533	0	0.7787838466330159	5	365	-0.05434657825802458	4	International
206	24	1514	445	0.8884399132152869	1282	1.0	203	2141	1.1873881767435432	59.48767783122181	4	1905	1	0.6185933586021439	24	184	-0.009937361832218133	9	International
207	16	4458	890	0.5372176613486489	5427	1.0	62	6139	0.8063856665459408	98.86510868424479	12	3577	1	0.6297502040229637	16	725	0.12733684257857814	5	Local
208	11	4224	767	0.652590837143532	2998	1.0	260	711	1.0424834262703189	94.46209138671537	8	4156	1	0.9422251466999259	12	857	-0.08377242519959514	1	Regional
209	6	4820	575	0.9790202120519156	4589	0.35374123188519085	59	6290	0.8255384783867658	77.31013667966137	7	3598	1	0.7696277647165772	15	736	-0.08889696958528687	5	Regional
210	7	63	640	0.9926235587237356	5192	0.6380239272711855	418	5921	1.1407535541782106	93.15252423624065	8	4077	0	0.7847489405552146	15	695	0.10700242564874513	9	Local
211	21	2343	148	0.5807014309430334	8613	1.0	389	8711	0.8873701790178702	64.612461913282	12	2218	0	0.7337238616205388	28	13	-0.14152172537780855	6	International
212	9	2095	538	0.7804509607179251	1303	1.0	32	2506	0.9165799928335078	61.17851202871362	0	1178	0	0.8156178509626304	2	870	-0.027196131040094162	1	Regional
213	21	1087	323	0.77957441424515	3771	1.0	336	9817	0.8676043097124435	87.12453573397362	12	1287	1	0.7920039219697644	29	225	-0.14602872799264555	1	Regional
214	28	4178	131	0.7261903452663067	7649	1.0	92	1560	1.0335092834571256	74.05198272242694	7	4687	1	0.9731844079866747	18	274	0.12176408517545662	1	Regional
215	21	1509	744	0.9623500791319979	7071	1.0	66	5229	1.1396956892035157	69.83183102199155	7	1413	1	0.964327115665248	16	207	-0.14854108425850487	6	Regional
216	21	306	931	0.8770169545620802	8113	0.9799178554686321	291	2746	0.9399797938720317	81.98141795912095	0	4095	1	0.5797861343361621	1	674	-0.1826701658021803	3	International
217	6	4179	835	0.882263467840972	225	0.412397679067133	264	2350	0.8155688469948783	87.07612656933328	10	3558	1	0.8172303625380699	28	857	0.11792523041797714	9	International
218	6	4123	993	0.6347847158846716	5201	0.7943745958782569	57	7093	0.9396344452530753	66.86538149501466	12	4171	1	0.5171475434671893	25	963	-0.13188458444297813	3	Regional
219	26	1333	958	0.7171598861008194	7061	1.0	409	7987	1.1544063418770756	67.30360792212767	8	3251	0	0.6666253653771823	18	24	-0.07211562355628895	4	International
220	27	3537	838	0.7437118492377266	3790	1.0	407	7630	1.0498328983602734	67.72108293773886	9	220	1	0.5731092811648957	20	60	-0.01898081066796059	9	International
221	9	2234	382	0.6494560206022082	3259	0.5042037585458451	164	4722	1.0103167802483966	97.27569322874311	8	2403	0	0.8962619579580758	18	965	-0.10971470134532249	4	International
222	5	408	85	0.547408887581029	6242	0.7338536581833703	153	8679	0.8579497314004647	85.82859852390987	3	2061	1	0.6089399724910557	21	552	0.013902822264757697	3	Regional
223	5	3841	50	0.5631796124861079	3697	0.5063630276533613	401	5095	1.0249520586536705	95.13430691125095	7	404	1	0.7908931892691082	23	821	0.13887744752371795	2	International
224	23	4899	314	0.5903355640904608	3414	1.0	191	4657	0.9326707385003938	54.46072481621762	7	4036	1	0.5517717643945068	20	504	-0.10615747164688152	6	International
225	6	3237	796	0.6018266671824741	2677	0.5092015764466166	242	8707	1.1382723087540765	74.62859400781466	11	4218	1	0.5533325843717714	4	446	-0.048837423833028526	8	Local
226	25	4549	828	0.621130904605272	4485	1.0	64	2279	0.9814928386671125	93.3052043854733	9	661	1	0.5059350714965446	23	476	0.058565479021189304	4	International
227	16	1275	338	0.6277300144817473	3724	1.0	218	8568	0.9875449533931955	74.38009288238334	8	4858	1	0.5366667049287961	17	934	0.13342777249352172	1	International
228	10	2347	33	0.727858172743768	1710	1.0	366	6888	1.142037152346874	91.18785248037779	3	4801	0	0.9972117308146708	21	464	0.039143375178778944	5	Local
229	27	327	589	0.7547865954130206	5396	1.0	165	9636	1.0340617039497089	57.44965034463419	10	2917	1	0.8833249176698716	25	342	-0.19763741656464587	2	International
230	8	4257	989	0.6544396040631779	8509	1.0	85	3251	0.8324567467223885	83.12558937503914	11	4086	1	0.5853304655767768	26	969	0.0248794020021188	7	Regional
231	27	2036	875	0.953648209960364	4920	1.0	389	5610	0.8576302794017114	60.802074051062206	5	417	0	0.975364045003406	27	355	0.03947420558476894	8	International
232	15	3594	261	0.7765698616694773	2963	1.0	152	8769	1.1353035098260766	78.92406220024144	11	3355	0	0.8758426106171442	25	350	0.0975514162104793	9	International
233	28	2843	372	0.8937384640167034	4132	1.0	458	735	1.0834791015521652	96.70620750314374	13	382	0	0.5144679590885717	6	572	0.07524583943054708	4	Regional
234	21	441	267	0.9621189162104217	3953	1.0	194	4183	1.0409018273655408	91.0725460497959	12	150	1	0.7891876992659864	1	487	-0.025588601083070595	6	International
235	10	1018	629	0.5815675572879027	490	1.0	218	7284	1.1722508778073417	93.16892958376303	10	928	1	0.5050817266799816	18	772	-0.011050631403964672	1	International
236	28	2240	487	0.7139372418578173	4097	1.0	201	1101	1.1095977161304793	68.76334268790893	8	1011	0	0.8993731916974503	10	633	-0.0204039856327852	3	International
237	9	2278	979	0.7166052008573044	4346	0.9724415423199988	48	6455	1.1110194354632572	67.27385997964483	10	4595	1	0.6345142302198177	21	754	-0.07239452274049013	8	International
238	24	2676	943	0.6772361252191771	8754	1.0	245	2637	1.1472701737862727	62.78908150539275	2	851	1	0.8306773923722373	11	78	0.10407701225395993	6	International
239	6	2895	407	0.50445293327582	5108	1.0	414	3923	1.035140796288152	64.84340237565883	13	2907	1	0.5134014199705158	21	316	0.07579668727348399	8	Regional
240	10	4414	693	0.9079860538890475	6117	1.0	295	2203	1.1008973021153563	84.26388066713625	6	3163	1	0.6580397375155156	2	154	-0.08874748346488737	8	Local
241	26	3357	919	0.5557796607769514	9643	1.0	249	1607	0.8191561417807588	96.78992553484707	14	2538	0	0.5752643218977487	22	305	0.12648171468425545	3	Local
242	15	2650	778	0.9977402989608795	9226	1.0	100	7251	1.0772846447809687	89.38541731823534	14	1723	1	0.6592913083460843	15	828	0.110650218719958	6	International
243	20	2730	857	0.8864792459555908	9535	1.0	191	1891	1.1480007268268069	60.24351376477988	2	1764	1	0.9072875480324356	22	535	0.16534402398270215	3	Regional
244	20	4420	461	0.7900050088032573	3475	1.0	224	4509	1.1731795428991028	60.69322452000654	9	3946	1	0.9578352634974985	17	764	-0.013975632650249592	8	International
245	5	4888	361	0.5773032088707988	610	0.6410905298344551	57	9265	0.8547578379142274	70.33691232640494	12	2889	1	0.969935618625357	21	35	-0.030693140201473235	6	Local
246	13	135	535	0.7576964856966235	4968	1.0	328	848	1.1995124850879177	99.46516580312596	9	4551	1	0.897479853084096	27	433	-0.18936584875429918	6	International
247	10	3184	837	0.6305543704289045	4165	1.0	445	2474	1.0543800021694072	54.148223869552666	2	4503	1	0.7228324391283761	24	624	0.10001988706357895	4	Local
248	20	4549	792	0.6261612622715347	3242	1.0	3	1550	0.9085779075238757	67.40033758498369	13	3598	0	0.6767582107826959	23	532	-0.17139945397486295	6	Local
249	7	2289	862	0.9147646246912426	3009	0.5107652767403652	132	3144	0.9139920558408235	58.70378452424899	10	3685	0	0.7950114867003948	24	593	0.00700398600816135	9	Regional
250	24	3414	64	0.6903222119797173	5313	1.0	255	5082	1.0888919638399528	57.52092206242338	1	4969	0	0.5282833676643879	24	948	-0.03313275377447536	8	International
251	8	2095	438	0.725361901695402	2866	0.4451846281840358	89	2008	0.9156820984003086	91.31133864137283	8	2973	0	0.94854890156768	9	578	0.16981268959133783	7	Regional
252	23	1104	742	0.9214823688900591	1708	1.0	177	3859	0.9667543385109401	97.7922044501109	1	4997	0	0.7521538375061734	3	965	-0.07319806342505847	2	International
253	7	3451	775	0.5438953128594213	1790	0.7315762946258202	91	6876	1.1434998242363827	73.03333588320385	11	1713	0	0.9868074787944302	18	110	0.01677202752288784	1	Regional
254	23	3779	222	0.7973089265455248	9061	1.0	400	7551	0.9239968780515779	62.63755256006938	13	559	0	0.5851834559574155	9	872	0.09283877622696696	6	Local
255	24	2719	734	0.7891078406865188	327	1.0	23	6950	1.1697283404669565	69.7698548065271	3	473	0	0.7853930521469349	16	38	-0.07333928078781934	7	Local
256	11	325	904	0.7126072846333376	7442	1.0	239	2827	1.063356972676151	74.34492531194755	0	399	0	0.9794205912442671	27	714	-0.012030453973378347	5	Local
257	24	4796	558	0.9148873207120465	907	1.0	26	6138	0.8660699301876507	92.56554900966873	14	1001	0	0.6483226317898936	1	784	-0.08229581368549482	5	Local
258	13	4140	405	0.9714450306678464	6460	1.0	207	7392	0.8986207866500135	70.57506767597832	12	1299	0	0.8309668319927781	5	617	-0.15788964163542812	6	Regional
259	5	1155	969	0.7326679309568054	647	0.6125582839980519	115	942	0.9511584097069623	61.10758292495167	4	2894	0	0.7533884381606663	3	474	-0.0429733340362381	5	Local
260	12	4731	649	0.7280735254991999	5616	1.0	282	6939	1.1610258108602691	71.62414149679093	12	2267	0	0.9680720182739759	26	103	0.04310311951492807	8	Local
261	11	2982	987	0.7510318648353724	823	1.0	382	6533	1.026081009838524	66.38144955688519	12	4239	0	0.8216040006729501	11	557	0.09501450754167262	8	International
262	22	178	757	0.8615620154165308	214	1.0	375	8556	0.8181533309558643	78.61789616555477	13	2391	0	0.8794359190069807	14	782	0.14985098887236437	2	Local
263	12	4401	379	0.8340301453494812	6761	0.6886607615230418	409	1095	1.0704628738063955	51.368417582305185	6	1660	1	0.7114679853688115	17	529	-0.13947819608503062	4	International
264	5	4376	487	0.6114174746034435	4135	0.9756511927236733	426	1224	0.8796702814366661	71.85038273113747	3	891	1	0.6912617391977814	23	671	-0.15131090360098287	8	Local
265	15	3618	994	0.5319476742996716	9440	0.6256553590435154	203	4834	0.8525196033634754	79.52823203393356	2	2891	1	0.5867134065034582	8	38	-0.058760743961022766	5	Local
266	29	2452	963	0.9746270649083947	6551	1.0	333	3168	0.9448261121306707	98.3715926093755	10	470	0	0.6337496711514325	10	896	0.11567370720301756	4	Local
267	29	1697	224	0.6305348798668522	7782	1.0	44	8049	1.1269910910883714	75.82360355599363	0	1742	1	0.6771924625691123	23	969	-0.09794362335933565	9	Local
268	22	3606	266	0.8192983423452959	4261	0.9818594732858797	1	3865	1.1961730661238001	51.64893867757401	1	3573	1	0.6395618904892784	1	773	0.008026235352620537	7	Local
269	27	3941	68	0.9142190013718612	8569	1.0	164	7019	1.1800837314009394	74.74065271397802	3	3818	1	0.7922991273534611	28	647	-0.07190645241651855	5	Regional
270	14	2243	385	0.6501383752735932	238	1.0	351	5129	0.8409710872475588	83.20282482155773	12	1817	1	0.6230677724755589	27	17	-0.17534417305274494	2	International
271	7	2097	272	0.8177167068284643	775	0.6280525114177558	371	9967	0.9922064652476834	95.92789075392051	12	4435	1	0.5730020507236036	15	348	-0.03335547021643773	6	Local
272	11	3154	97	0.5539501205746125	7576	0.7562930834299172	278	2252	0.9401666221247218	72.24325203923857	11	4003	1	0.9024131738770742	15	318	-0.12229400991279743	4	International
273	20	4405	788	0.9849657221878303	9358	1.0	100	6189	0.8533678364001701	72.05600333679259	13	399	1	0.7198701426292269	21	408	0.10274289790142849	5	Regional
274	20	2184	651	0.529079137525313	1936	1.0	389	8256	0.8743765987052146	79.41496968674493	8	2569	1	0.7906256334580148	18	630	0.17110969417772864	4	International
275	29	892	436	0.7190873369204882	8972	1.0	493	5931	1.0146210185266678	53.29904519506196	13	4543	1	0.7960730406580663	21	358	0.08435592815973603	1	International
276	24	2021	54	0.7684096210300116	4466	1.0	117	6428	0.8969145198864102	51.097957389599124	9	3259	1	0.9364867967696087	16	722	-0.03004459191732861	2	International
277	21	4410	457	0.895240889331682	2447	0.8071920785783723	403	9452	0.8995044478038621	62.9875931018107	2	4706	0	0.7873891035626572	9	910	-0.10767872904884342	5	Regional
278	6	3953	331	0.5605642585362106	1165	0.48979312898239485	368	6372	1.044779073503152	78.55789359502754	12	1343	0	0.6352945569063115	29	731	-0.11750215614139776	3	Local
279	5	3663	162	0.7204039869275882	9912	0.3274867696414484	223	5812	0.8653739786174744	52.63595656664668	6	1268	0	0.9971241598714693	21	872	0.1689984534371496	7	Regional
280	20	441	216	0.6498557847717261	7783	1.0	471	5504	0.9565770099993152	97.39466274735179	3	1303	0	0.5590721304867883	7	563	0.07108141790581413	3	Regional
281	16	2329	279	0.65600535784667	5132	0.9246904890052738	317	3211	0.8905038304484294	96.4470382756423	13	665	0	0.9329198398048884	13	548	0.11875538148572701	3	Regional
282	9	950	385	0.8893939580326254	6505	0.7551234607564512	342	6986	0.9601022143643905	86.54472957943977	8	3069	0	0.853678440721366	19	540	-0.04564630975829695	4	Local
283	9	4733	615	0.5027304725159165	5940	1.0	313	5200	0.9119229212155976	60.76639783953709	14	4921	0	0.5610609900520755	21	445	0.17550783705143963	4	International
284	27	2544	211	0.8745418206679831	3426	1.0	351	5251	1.054683630865697	96.8730566819057	13	1981	0	0.6701760317407879	16	497	-0.09888490187220222	1	International
285	13	1202	506	0.9051992150615531	6324	0.5761952467356014	149	6308	0.8979873839245602	99.448726737688	5	1492	1	0.9832344610179062	11	342	-0.1342556893563227	3	Regional
286	13	1344	553	0.9506811219210345	4606	1.0	323	3347	0.8926853426001689	92.6741853286361	2	4428	1	0.8574570943305042	28	150	-0.19666871320538185	8	Regional
287	7	515	43	0.8134409016152417	9021	1.0	53	1119	0.840652449384647	93.99725411770231	10	4675	0	0.9107420976892371	19	880	-0.11610366231977287	9	International
288	23	2225	962	0.6667276641361206	4951	0.8407807931015412	188	8963	0.8481898369096065	93.63239228666487	1	4795	1	0.6143165362016041	14	416	0.14725128322492148	7	Regional
289	20	3295	94	0.7136173662744354	8149	1.0	61	5416	1.1288535497524494	56.27269691293705	2	2020	0	0.5582085967133994	13	398	0.11347090687033301	3	International
290	20	537	897	0.9848680411437146	7370	1.0	331	6385	1.0969543703855367	72.87829917826771	12	3844	0	0.9815670104135571	25	236	0.028024006754549358	5	Local
291	7	2988	665	0.9405934132179261	5763	0.9427129089192865	268	8200	0.852439280163615	63.69563778482531	14	676	1	0.761296296060959	5	168	0.1727368205529704	4	Regional
292	24	2676	942	0.7317629545497211	9685	1.0	42	1940	1.096078848544857	88.70342385045495	6	4496	0	0.5634116064744439	16	58	0.11320468140540146	1	International
293	28	999	413	0.9715315035554613	3002	1.0	128	5679	0.9818071492112594	56.668021185755364	13	3623	0	0.7930270647236244	20	408	-0.11080928968526256	5	Local
294	26	4551	698	0.9114774377032295	150	1.0	473	2152	0.930417939265883	87.24511857328568	0	2864	1	0.8798456878000878	12	703	0.05645203953708611	4	Local
295	28	1099	477	0.9505449308298974	7505	1.0	176	532	0.9946006406351371	76.21734773030987	7	1780	0	0.6022321543817845	15	869	0.003818033765230211	4	Regional
296	5	4125	129	0.8414886172879605	8331	0.24424650897769676	85	6999	0.8770908986916587	65.20388258342575	0	926	1	0.5436355509644335	29	744	0.07885669383101812	7	Regional
297	28	4509	109	0.9288270217309975	6122	1.0	199	2795	0.8845533959077284	83.81000528654636	12	1885	0	0.9047093982884762	9	34	0.1961112529651466	7	International
298	24	1440	56	0.9458830706671628	9060	1.0	223	915	1.009538427177856	52.062838726015066	14	4582	0	0.8178391161780978	1	640	0.13692204418210346	6	Local
299	15	1133	841	0.5460082922703358	3068	0.565227244088986	203	4897	1.0900069907869396	50.3264014651336	1	1363	0	0.5252872320625259	17	153	-0.1734185249212309	1	International
300	21	4696	582	0.9826084883303292	6466	0.9591349981634711	193	9871	1.1158364359106807	53.45754573402423	11	4465	1	0.60564332185551	18	536	0.1456883297060455	1	Regional
301	12	1708	591	0.6668065493820317	8809	0.9708904851989905	206	9894	1.180881436724948	75.9230515234536	1	4270	0	0.7880641075478846	27	900	-0.07842635532702472	7	Local
302	8	4437	603	0.7199497547916778	8255	0.7834732771157946	431	4836	0.9261215099815916	95.1374947676392	1	3249	0	0.9834558753444187	2	604	0.11734867103330149	4	Regional
303	10	1867	659	0.8959518795964077	2119	1.0	279	9433	0.9608391487773725	74.19065942679627	10	2233	0	0.598742019713965	10	772	-0.040458158395635824	5	Regional
304	12	240	326	0.8324481527862488	6515	0.97440150169385	484	3853	1.1243220761105401	88.64859805973828	14	4659	1	0.6011390347225791	4	822	0.05210092857571069	6	Local
305	24	510	81	0.9465299562180287	7673	1.0	299	7981	0.9758439096228143	88.20027082163126	13	203	1	0.76319176081394	17	700	0.16079992769685653	7	Regional
306	7	2571	324	0.7002868753883861	4424	0.9200065869951575	325	6818	1.1477459984958254	91.24466917907637	9	568	0	0.9504095500391048	20	493	0.1575368425602675	8	Local
307	20	3526	198	0.6866440818380792	5780	1.0	40	2850	0.9721147716433857	68.30525481446745	8	3271	1	0.9977128169523337	1	265	0.08427909480521917	9	Local
308	29	2755	559	0.5158444247706598	9566	1.0	312	8249	0.873591310661478	55.10079211864308	7	1577	0	0.513456225217302	22	818	-0.05029850411853337	5	Regional
309	7	4416	771	0.731362688334829	4589	0.9909283239934248	69	3157	0.8631939359572783	53.30467249028024	11	1361	0	0.8298099099517977	3	994	-0.1306711101522166	3	International
310	29	1207	951	0.8620353851645544	7562	1.0	66	902	1.115336689294985	61.64061868528138	7	2026	0	0.5698383730012502	25	645	0.1298344686023783	5	Regional
311	22	4316	763	0.650589358813108	6813	1.0	166	3396	1.0162876702661583	91.7031966922186	9	1683	0	0.6462523074229473	15	698	-0.1395935286931662	4	Local
312	18	77	684	0.7313632568369207	5930	1.0	70	2010	1.0377538939616653	64.62535926515423	12	3603	0	0.5061518793536572	13	301	0.1574507442585124	7	Regional
313	22	4281	951	0.609698884242639	2829	1.0	337	9411	1.0350411571775064	61.5336066152521	14	4826	1	0.7052738624606179	18	950	0.12554163693729126	7	International
314	6	3022	864	0.8863939029357304	9616	0.9679727626551695	133	2601	1.0156387242063127	66.09220822567325	6	1955	0	0.7970076688228191	15	622	-0.19244308299563362	2	Local
315	26	3074	463	0.5302557806705736	700	1.0	334	8922	0.8115372212614531	74.36803576945574	7	1572	1	0.5041244582950893	22	144	0.1875928099438534	5	International
316	7	1314	538	0.8526915275002491	1896	1.0	228	9422	0.95482659019871	91.52993126995068	11	3017	1	0.7231770220077173	8	666	0.16820186474116178	7	International
317	20	905	596	0.6894700058724917	8604	1.0	316	7109	1.0247575315730413	78.13242712231062	5	2795	0	0.6590215410798685	4	117	-0.07191499641495555	3	Regional
318	13	4075	988	0.5207980346935603	5299	0.8911959625673371	303	4772	1.1636893714411	58.1377075110934	2	3754	1	0.5025737921028677	4	688	0.07713533452647298	6	Regional
319	8	1301	654	0.926734793645893	762	0.7499691380518565	238	7182	0.9073532329308126	55.93883833540626	0	1408	1	0.7444372893073936	13	664	-0.17919298754109703	9	International
320	5	4654	55	0.7438609315905826	5877	0.40775207689969245	348	2603	0.8555018348457454	71.30084814503682	5	3916	0	0.9022897393625744	13	92	0.024235152983974384	4	Regional
321	8	3920	769	0.7996594848080645	8786	1.0	76	1951	1.0174898028284507	55.591313355845074	14	1227	1	0.9655159232751648	24	10	-0.10801756696993894	4	Local
322	5	1376	497	0.8660153457622284	4075	0.9614184313439111	353	2527	0.9236239877075569	65.77504443641402	11	979	1	0.8694560048964888	10	985	0.09877909774232002	2	Regional
323	18	1075	92	0.8275372165005943	3147	1.0	40	8382	1.074729157205382	90.90780591728749	14	4667	0	0.8841109021930698	9	945	0.032250064630852476	6	Regional
324	25	411	49	0.8654284354073059	2294	1.0	280	8223	1.0334204483000102	64.20547583284122	4	2679	0	0.8742265969809615	7	711	-0.09741440046719121	7	International
325	20	1268	758	0.8811408422889289	6472	1.0	18	9738	1.0396482561767488	59.69278045580219	13	4253	1	0.6214925133670841	15	412	0.17608678503218694	5	Local
326	24	655	322	0.7945757652823054	4095	1.0	122	4893	1.0287814694571868	79.7124267546433	5	1590	0	0.6791210120401012	16	657	0.041557613734382104	7	International
327	28	1720	366	0.6828189154538784	1831	1.0	75	8597	1.1891045633729784	96.87405963405865	1	1849	1	0.7207673116270958	18	362	0.09904121133277549	2	International
328	12	4861	816	0.6215710748581713	3001	0.9785487054484807	238	8406	1.0472210902789398	65.71630817551372	7	4872	1	0.6111760667409298	21	207	0.1736292604887203	8	Local
329	11	2347	530	0.9514516183263936	4527	0.8239564384482351	217	1513	1.0104389368671034	65.9854933912346	12	1847	1	0.6750490157062625	5	712	-0.01304373949662585	6	Regional
330	7	2244	536	0.9849624223191101	5668	1.0	243	2462	0.8100044893673168	89.92495971894016	0	1109	1	0.8310719856263915	2	961	-0.18681056553125663	2	International
331	21	4493	84	0.6788313775491044	875	1.0	253	8537	0.8485144261290324	81.16809629316694	3	1615	1	0.5915750895940317	19	570	-0.1492117772475103	7	Local
332	5	1327	766	0.5561553645361501	541	0.46371117274932705	339	4295	1.1442944341892185	54.84637761604259	12	2110	1	0.5112773775198207	15	96	-0.18086752143244375	2	Local
333	20	448	646	0.6112686635582156	3148	1.0	452	4819	1.1824430714016185	95.83060180541052	14	1466	0	0.7645747365409687	3	90	0.0862946636585008	9	International
334	16	2222	472	0.8353336729935947	510	1.0	446	3853	0.8149424317299274	63.04652466080456	8	986	1	0.8320203777094654	17	654	0.194648378808233	4	Regional
335	23	2860	850	0.5864666849791653	8400	1.0	263	4597	0.8434000243417255	50.628210227544606	11	1251	1	0.7169486483640068	4	334	-0.16060139669050055	6	Regional
336	26	2702	777	0.890061136530494	7769	1.0	466	8192	1.1455616916137012	81.74702706046877	6	4215	0	0.6569773526440531	11	729	-0.07851237658695301	6	Regional
337	27	2989	880	0.9615151199373568	3273	1.0	271	886	0.885288508185035	77.8925852349357	3	3373	1	0.9207759302038974	16	522	-0.14911763143976833	5	International
338	26	871	971	0.9818257575394236	5968	1.0	490	4494	0.8249878583301045	85.50203377659756	3	3969	1	0.8537522044205184	1	611	0.10207895897112673	2	Local
339	18	994	548	0.5046627529874453	3036	1.0	112	7915	1.1451505472731123	66.276994050584	12	1790	0	0.7793344257316872	11	865	-0.18095522537546174	2	Regional
340	10	3528	914	0.9790770824772084	6882	0.5516377755990611	335	3945	1.110229389742501	89.1570004593444	0	3463	0	0.7126903111852293	23	44	0.02919640420942332	5	International
341	10	2829	838	0.8700972095648088	8178	1.0	194	5273	1.0497689883520327	76.18413777668326	11	2442	1	0.853251373115877	1	187	-0.11696018705115652	6	Regional
342	17	4479	388	0.5420251161319012	4929	0.7884379102908082	361	7103	0.835006991958785	78.18833946301748	2	2596	0	0.9507113213797036	4	576	-0.03678141350213818	4	International
343	23	4500	56	0.7076202343893632	5926	1.0	164	7785	1.0525061854211255	98.87352228618786	1	2220	0	0.7419114951305024	2	51	0.07058081171462383	1	Local
344	26	1246	875	0.8500227372897545	1826	1.0	59	5659	0.8807609109823547	91.86818740154143	14	4192	1	0.7882161421038522	26	64	-0.0065644486635846044	9	Local
345	12	1262	903	0.9783427463305246	3265	1.0	71	549	1.1148564983918041	64.36632476958302	4	3415	1	0.8274286642022419	10	766	-0.13656058491056627	4	Local
346	6	873	400	0.5820706968056963	583	0.955676393204808	285	6325	1.0672838377778593	82.17290917345913	10	3100	0	0.7302498877543491	1	219	-0.16918953461343303	9	Local
347	25	1946	238	0.5638666409634769	7014	1.0	409	8369	1.0881565252552563	83.60441116077862	9	4322	0	0.7482749548044245	5	441	0.10648046796962146	3	Regional
348	5	4313	668	0.7361735266309393	7063	0.9495955205442907	439	6653	0.9761359582953911	66.48076007843466	11	2177	0	0.5207506112317344	17	680	-0.16034607377699772	8	International
349	19	2465	265	0.9840494468692447	4239	1.0	21	2809	0.9525233962508393	58.74858577666261	4	514	1	0.9614082170189132	19	472	0.055210287207006936	8	Local
350	5	585	569	0.9856896076290053	1439	0.7610765930738304	433	3882	0.9131070052286292	61.36620078905186	3	1053	1	0.9742190077196009	24	329	-0.09022153877034884	4	Regional
351	9	3060	270	0.6139573705264547	6301	0.784974367618217	12	6192	1.1789141533373717	72.19633152759978	2	4054	1	0.9666180130661649	27	737	-0.1902848880818529	4	International
352	20	2677	584	0.6596735739857287	706	1.0	8	8098	0.8442336993884356	80.8659421512374	6	2263	1	0.5317474771096372	28	138	-0.18314986286018908	7	Local
353	23	3827	928	0.9540159928223273	5361	0.8890102065132532	85	5949	0.9664170078433347	53.15052638414439	6	427	0	0.5005070696192151	8	475	0.14214145055841482	9	Regional
354	8	999	365	0.8674207454260321	7030	0.6573216174515546	425	3106	1.1172126217936718	65.08829673434275	1	885	0	0.5297551932884057	21	227	0.14468095163715305	1	Regional
355	7	3558	840	0.9861582143288091	9761	1.0	24	9504	1.0418304206638243	85.89684632973182	8	916	1	0.7851842690387516	20	395	0.11012468925214214	4	International
356	21	4352	734	0.9465741815077772	8726	1.0	420	6703	1.1655761494336228	86.93336835937089	10	4241	1	0.7118202962254969	18	650	0.15916659650022386	4	International
357	21	593	906	0.6075480251568717	4318	1.0	258	7398	1.1007678688833347	97.81023799632621	6	3492	0	0.9955186496398485	23	78	0.03745752602961988	8	Regional
358	16	3950	491	0.8798634297063417	3161	0.9535959031466369	413	1791	1.0049252091236347	79.10231492654779	11	4051	1	0.8917719395797887	26	774	-0.0285663539026825	4	International
359	18	3803	906	0.5242826157800583	1917	1.0	13	5575	1.1297347347225322	85.21946437516198	7	2080	1	0.8358605713939995	17	954	0.07438053473190948	6	Local
360	25	4274	580	0.908916389370737	4821	1.0	89	9779	1.1646868859350354	84.8226327130717	9	994	0	0.5638474576303973	1	835	0.04937305557187416	1	International
361	10	2132	141	0.800778381222304	1051	1.0	7	3953	1.0484063930124201	86.1673628230008	5	544	1	0.6910082003497349	11	717	0.19037914491325236	3	Local
362	7	2916	345	0.9780504813182309	2906	1.0	239	3783	0.8912715551591713	75.02493860277335	11	4524	1	0.9375140588439557	9	481	-0.17669237403120525	3	Local
363	13	2296	950	0.9800162277345392	9167	1.0	296	2213	1.0871344036078985	99.3252096636734	12	3698	0	0.8646294817413234	13	717	-0.14745764873819087	9	International
364	9	1886	547	0.5254075545121777	9800	0.48676999293120815	484	8969	0.8324902031809707	83.34313261592291	5	2855	1	0.5142019253052312	5	687	-0.16303991038152452	3	Regional
365	28	126	800	0.5802607427778839	4880	1.0	59	9390	1.0082616705218341	55.77647332687932	5	3841	1	0.6599586898264567	8	617	0.008237964477008614	3	International
366	21	418	767	0.7421035236593458	3394	1.0	442	696	0.8347916099255722	88.2664929589306	3	1128	0	0.816949525359933	29	29	-0.17553424453322744	2	Regional
367	18	4671	140	0.9397467624730746	6965	1.0	356	3797	0.8147610141993585	85.46123189324345	12	863	1	0.7620959799685242	7	720	0.19535766899253576	5	International
368	25	398	158	0.9072225711480282	3045	1.0	395	2020	0.9098086854173296	66.78253419192573	0	2272	0	0.9930379233281614	19	934	0.0009300042965793287	1	Local
369	7	4651	106	0.9821850131758894	4317	0.7395743777144778	413	5890	1.122503143967072	93.85441773613786	5	4568	1	0.7703675107774406	15	866	-0.06742837275490851	2	Local
370	5	4788	149	0.8090420585556704	7632	0.7379327442823127	17	1594	1.0732215725750691	74.11893936606117	11	2448	0	0.8391329580145507	8	603	-0.05153744605662011	4	International
371	24	4383	271	0.6282817597808104	7593	0.8645649232027645	141	630	0.8319582028054028	80.8653201332308	3	4514	1	0.8907844923000885	2	435	0.1463100083201329	6	Regional
372	25	1505	881	0.5125533197525887	2987	1.0	9	7033	0.9469321093310901	97.23158570501366	3	4758	1	0.6564312968719296	22	911	-0.12705692327902765	5	Regional
373	27	2235	806	0.6114632453602744	9424	1.0	478	4686	1.1047146983547926	80.23993811095207	9	3571	1	0.9399964521151427	24	972	-0.17228199285541665	5	Regional
374	5	3861	379	0.8376365989768123	2983	0.6831023752484069	170	1252	0.9362809045221203	89.22845572846	12	1579	1	0.5078055586178292	1	509	0.19351520443166315	5	Local
375	7	3322	832	0.9631374116715066	4738	1.0	393	1193	1.179344905842568	87.00903090305526	13	1863	0	0.9814522775598346	29	988	0.15053637296565164	5	Regional
376	22	3732	449	0.6604518336541324	1245	1.0	21	8853	1.1950884291402137	74.41598668575648	8	4305	1	0.7734092902206136	5	296	0.10220586140642274	4	Local
377	29	1896	66	0.9378521651446476	2218	1.0	334	8365	0.809296601388287	72.80815066287782	14	3043	1	0.517188683923679	5	15	0.021610300462620247	2	International
378	14	1904	964	0.6974491241705782	1298	1.0	155	1634	0.9817869072485641	62.41264102667845	8	4451	0	0.8020154111270634	27	162	0.08810391850709082	8	International
379	26	3035	610	0.6541356246842751	7560	1.0	55	8322	1.0092678119634892	71.21870795779041	12	4340	0	0.6017670556256776	21	533	-0.17479147141875986	2	Regional
380	7	4500	520	0.754422121402909	1844	0.9580677587385802	35	7422	1.170883503354768	54.61872784124714	9	2711	1	0.9342822328261908	13	220	0.012649351881345666	1	Local
381	12	2675	829	0.7211367462048076	3190	0.5846528883775562	219	4159	0.9580254639319407	82.10438404235812	0	3727	1	0.7141546192766591	9	272	0.1251334123740686	5	Local
382	18	2944	948	0.956899934258509	9368	1.0	424	6634	0.8309027307155836	61.57224758610781	9	1976	1	0.7832394976906701	10	736	0.10640438216961634	6	International
383	28	608	895	0.7341284737040632	9313	1.0	89	3373	0.9441295747244266	93.74624077510467	8	2350	0	0.9738469018418017	5	806	-0.008799485122314543	6	Local
384	22	2946	444	0.6386676936115377	1091	0.9375615146938712	268	5014	0.9989150516953188	55.06709551999932	6	2145	1	0.5694238483804356	17	508	-0.12985772909717924	9	International
385	19	1967	394	0.9212827887509518	686	0.8813740258997489	200	2079	0.8778734337526636	58.11256445633793	10	4048	0	0.5803146308824054	23	408	-0.037785797747555694	1	International
386	26	1304	984	0.9993747558297834	7911	1.0	413	3471	0.959248012612335	51.38441226752731	2	1298	0	0.5586968912278615	17	288	0.1819487811526565	6	Regional
387	27	1731	873	0.824085709590662	8849	1.0	133	7506	0.8232876470619797	63.02550466871605	1	1129	1	0.5658922327156714	8	622	0.1303242020407252	4	International
388	6	1864	750	0.6252306844681793	3586	0.8003825557214834	444	3734	1.178130790787895	57.85684478246657	14	221	0	0.782442584892178	15	967	-0.012695297134634492	1	Local
389	14	712	130	0.6194075385065896	9863	0.9714180993058296	230	5065	1.0459138464371127	57.119495807232695	0	618	0	0.5577051082321848	11	467	-0.08049004658412984	6	International
390	6	4166	246	0.5288533481076299	9447	0.8229663993916194	403	4541	1.1720612283342946	74.09473583743645	1	2741	1	0.6708580410184881	6	37	0.07847484768170199	9	Regional
391	21	3375	806	0.5386465192570424	8933	1.0	419	3779	1.1043871989445713	54.10415751974866	13	604	0	0.5610229864013885	24	114	-0.09070238378700904	8	Local
392	12	1291	787	0.9574915475913812	4874	1.0	302	4184	0.9986188576139989	64.52612036470512	3	1765	1	0.7360870545587199	29	753	-0.027459542153109334	3	International
393	5	3193	58	0.5482435535247753	3983	0.8025321796865811	174	9593	0.9142505254819493	73.86908182568129	6	281	1	0.5165807423714514	4	103	-0.11162969048322813	4	Regional
394	13	3087	154	0.7421719241383894	4286	0.849092943373659	173	5973	1.0351712249203073	67.6392689854415	0	368	0	0.6792913346092593	10	16	0.005251382924261694	8	International
395	15	211	314	0.8490608898465891	8156	0.8559417857776226	39	6232	0.9875526829653101	81.07918949473768	8	2672	1	0.9466286320582256	22	278	0.03099783771631981	5	International
396	26	4275	629	0.9251773913868016	8076	1.0	425	4472	0.8030922762963257	68.00633143118775	2	412	1	0.7158127057997659	5	490	-0.11176558165756033	1	International
397	20	2000	53	0.5856354751268636	3293	1.0	367	1001	1.0547274884080906	58.16728314001796	6	3040	0	0.9190331308759925	29	375	0.1286426359016855	2	Local
398	11	4370	447	0.7188893395626784	6084	0.7778270210120843	367	3142	1.1387357924691754	95.50843788528633	6	2094	1	0.5926648903340527	1	100	0.024885608565037826	8	Local
399	14	1831	984	0.6257400975068887	3977	1.0	345	9832	1.1577153539664673	74.6366759635122	6	3325	1	0.7115483204657929	1	697	0.15916276369253046	5	Local
400	27	4725	87	0.6279115449833008	4141	1.0	274	8370	1.0844891420779499	95.85563414757033	14	2277	1	0.8131886031620547	28	668	-0.042877453861090015	9	International
401	7	1527	722	0.6519196537433379	2852	0.9204133644024383	187	2782	0.9831368660040675	75.7093405804597	3	852	1	0.5055459271137399	18	100	0.06229043814048996	2	Local
402	22	3080	218	0.7935581072092337	3285	1.0	87	4904	0.9659413104251479	68.30594129436045	9	1605	0	0.9559504237435664	9	807	0.14441383120591128	6	International
403	29	4036	579	0.5082887358427941	518	1.0	488	2435	0.9761899610049998	86.55161167267306	14	2287	0	0.999660703357544	15	346	-0.012947810206466348	7	Regional
404	28	156	278	0.704383143157764	4718	1.0	158	7122	1.1459960834249328	52.018857521826185	10	1230	0	0.5996735672052793	2	587	0.05732680973310317	1	International
405	17	2718	744	0.5934150676163963	2334	1.0	253	8958	1.0077654384279313	72.5671435556447	5	4737	0	0.5849705449585857	8	616	0.08815816170732055	3	International
406	11	4985	693	0.9835592542563174	7849	0.9249002226531895	321	8500	0.8296039650406097	57.067876937394395	5	664	0	0.8309356664748315	23	209	0.04177429171240754	4	International
407	29	1214	644	0.7913645796251552	910	1.0	474	2850	0.9869534212602831	64.56117615097283	6	4540	0	0.5854237683840638	3	55	-0.05525720091485159	4	Regional
408	8	1207	156	0.9340477344151613	7754	0.5415431676391063	468	6212	1.1220959183475148	92.18100770963392	5	4588	1	0.8201264061372621	27	42	0.17896690598112003	1	International
409	17	2296	848	0.597844993384806	9931	0.9460661614187409	361	8547	0.8994269576771905	62.80299776948323	2	4344	1	0.8469428546916784	6	820	0.06328453445100302	6	International
410	24	716	935	0.9050078496618938	3004	1.0	169	7716	1.0861071874294514	71.59147718820788	13	2107	1	0.7689273818938362	16	266	-0.1353907820220948	4	Regional
411	5	2176	955	0.7073912306526167	2874	1.0	213	8746	0.8952179820040804	60.388746944993926	11	2049	1	0.6170490987893609	16	772	-0.10212543930923368	3	Local
412	12	2991	400	0.5888473444247012	1753	1.0	311	870	1.0635434136642365	76.59547808087886	14	1180	0	0.9472227589507747	13	564	-0.06920531278163194	5	Local
413	18	561	543	0.8806226011941164	4200	1.0	443	3678	1.0050147386434751	55.362707085108184	8	2064	1	0.646045215308946	22	340	0.17361115810142347	1	International
414	20	299	890	0.8810055488076405	5885	1.0	45	1173	0.991602915494922	79.95916487512284	13	2136	1	0.7687047581377568	18	941	-0.03335278422262489	9	International
415	18	938	257	0.9979439534320305	7043	1.0	340	9475	1.0753041654736613	81.96875049872689	1	1152	1	0.624617547445406	2	395	-0.025002626572814657	4	Regional
416	16	1073	303	0.890468630899082	4498	0.922919403270765	323	585	0.9921602818846581	62.27531714117433	11	1391	1	0.9276146116664254	25	370	0.05425486241536159	6	Local
417	23	4744	707	0.5726336239635639	2075	1.0	17	3347	1.0741787894253825	65.07000568354655	4	2876	0	0.7702603723666763	3	521	-0.05932315152610898	1	Local
418	27	4898	756	0.6612723708928641	6598	1.0	91	4793	1.1776325042878675	93.5641068088254	8	1278	0	0.9351831747160451	17	414	0.021907234914231744	3	Regional
419	19	649	477	0.725863458645573	5149	1.0	338	1338	0.919264743077981	73.62728971509125	14	1177	0	0.7248647830292657	11	499	-0.12980716930696717	5	Regional
420	6	3072	606	0.5633264028548975	9983	0.37535480008517674	487	1406	0.8109528200396118	70.72080457737641	4	4533	1	0.6087495289758185	19	196	0.05552477302692821	7	International
421	6	2580	154	0.894019487223907	5314	0.9361348098547837	202	8061	1.0152465766658711	77.28241549987405	2	658	0	0.7944590685344477	24	157	0.014373957839133367	6	International
422	27	2933	101	0.7633492689562933	7858	1.0	276	8742	0.9124147817065532	83.88868800601699	3	1883	0	0.6443265800818194	10	884	-0.01941232828601719	9	Regional
423	26	2114	614	0.9722247845478768	4890	0.975662059005487	151	5236	1.0111645674774121	85.49493899286506	5	3402	0	0.881250275026007	18	329	0.007392032776599888	2	Regional
424	23	1808	673	0.7946540722629101	925	1.0	192	8253	1.0490341351339134	87.14028904136478	2	2142	1	0.6191498405020337	21	114	-0.13538839037075046	1	Local
425	29	3619	228	0.761449541869127	5208	1.0	392	1710	1.0290468436824467	62.03847414488707	4	1777	1	0.7911670798664644	18	697	-0.018612186785675444	8	Local
426	26	1292	746	0.5357125764664321	529	1.0	103	3286	1.0569115233238457	69.37855274848086	13	2740	0	0.5890636164622245	13	593	0.05727125589870624	6	Local
427	26	4379	422	0.5746729524722889	4013	1.0	229	1344	0.9550561403046802	96.02656523500362	2	4802	0	0.9443943871766813	8	747	-0.15579557639768338	9	Local
428	21	2345	841	0.9247630383820755	5904	1.0	449	7389	1.0070246626728743	74.26074449137585	4	3843	0	0.7897881684342123	5	386	-0.1684957806686383	6	Regional
429	24	1975	786	0.9953379889129041	3821	1.0	374	4417	0.9880129697032295	54.05264994068561	10	3547	1	0.8515655286161881	6	199	-0.11160980286088362	7	Regional
430	14	2112	207	0.7075895679491347	1481	1.0	60	7711	0.8943219749148565	65.63939560246452	7	4835	0	0.5823076886456613	4	14	0.14842013932799897	1	International
431	10	3445	512	0.9050430418624645	1855	1.0	7	8171	0.9951682479948688	95.56662653008708	13	4134	1	0.891839531221907	25	854	-0.13739840861974828	8	Local
432	19	490	778	0.8137928831653258	3771	1.0	132	8729	1.1475044799194372	50.19944054606704	7	3000	0	0.6405493823423898	12	436	0.1762409712618549	5	Local
433	26	2793	274	0.9795296368358568	4700	1.0	156	4705	0.9300873973571613	53.930042688783345	4	2331	1	0.6754275028185075	10	583	-0.14925900737597608	5	Regional
434	15	56	342	0.6190686177220466	5587	1.0	19	8076	1.054584331964549	76.05656556976665	7	183	1	0.5111196803368563	2	738	0.11794836988763141	6	Local
435	9	1636	693	0.7724178715039716	3011	0.49807491518735	134	1994	0.8451689065244912	90.24498498378688	6	2259	1	0.5333902813328331	5	248	-0.11015104913672524	1	Regional
436	5	875	876	0.7043979091712977	5993	0.7470401608375187	378	5435	0.8172780348032804	93.88167421666091	6	2078	0	0.5927618199520361	6	253	0.04910267162495935	2	International
437	12	3874	444	0.7708579879715076	1518	0.8187355985940045	499	6367	1.1930997841170619	91.2937258850686	5	1015	0	0.5473925566871063	21	618	-0.17710763083656444	2	Local
438	25	1318	434	0.6344290417094276	4582	1.0	26	8941	0.9186185413813699	57.17160545986761	7	4052	0	0.5117458842934337	26	970	0.19575807918128713	8	Local
439	16	3486	186	0.748873081357872	5163	1.0	296	5623	1.13005621115644	58.20692270111102	11	112	1	0.6869398338870694	25	587	-0.05224859870431109	7	Local
440	16	3488	609	0.8124020733623826	2052	0.67772953579392	485	3019	1.1632174256693495	95.17270979935938	1	2325	0	0.8867598567396096	4	689	-0.030516061921958937	8	International
441	9	1360	504	0.540607941999746	2130	1.0	374	7644	0.9502981798471728	85.4512397324009	9	810	1	0.6245183548799423	22	147	-0.07500467364806124	2	International
442	11	4083	455	0.8714936274038116	1078	1.0	403	8177	0.8041672271531307	94.21670313164614	1	561	0	0.6871961756874301	17	621	-0.06876485304287808	2	International
443	8	1677	706	0.8532614815802086	861	1.0	465	1331	0.929726921461156	87.19661310943738	1	3816	0	0.7758436659413599	4	765	0.13149930132011806	3	International
444	10	1086	551	0.9402288007257427	6253	1.0	93	4993	1.144472744559953	50.94864046915542	9	4359	1	0.6832645858842921	15	95	0.09893343506028318	8	Local
445	17	527	627	0.7129282759049628	6006	1.0	241	2889	1.1477295386776218	96.40563543296318	0	293	1	0.9780538489755466	18	795	-0.13994284507906643	7	International
446	24	2728	500	0.5308345663073588	234	1.0	149	6454	1.1674468404919462	93.22946669487591	10	3317	0	0.6091659102453979	2	922	0.1881249459770779	7	Regional
447	19	764	199	0.7307305645108435	2720	1.0	5	5331	1.1252355972567214	82.70101286639617	3	1914	1	0.7231767766513683	5	299	-0.11701705900709865	4	Regional
448	7	1726	626	0.5688045860309807	2673	0.9837060075936612	401	9043	0.8684716370480181	63.080885641642226	7	3898	0	0.928444862670384	15	157	0.07604651901147069	2	International
449	27	2212	90	0.8237234067609089	2405	1.0	422	5194	0.9886845876918098	59.96642171918462	8	2482	0	0.6585998223090386	21	12	0.19497657294868959	4	International
450	12	558	721	0.5235657620656529	6687	1.0	318	4664	0.9740343916298027	61.963804073507916	7	3510	0	0.5800472271351105	23	806	0.17416231098924478	8	Local
451	24	431	920	0.6869982031138475	2448	0.9565471795084001	489	9504	1.0000153992747354	59.30910187751279	2	2467	1	0.9575256488907944	28	753	0.1871122532055033	9	International
452	20	1230	460	0.5414214492437477	8055	1.0	116	3324	1.0359652589003394	93.21486555450917	12	4873	1	0.7943655268738842	25	747	0.08759327595172933	4	Local
453	17	1895	663	0.5016832170358017	5245	1.0	168	2092	0.9496224532218671	93.25162969788059	7	3697	0	0.7595272721261253	25	245	-0.1516326049395607	1	Local
454	22	4420	158	0.9802786119507959	5662	1.0	263	1092	1.0721810401257772	53.362233289618835	11	3763	1	0.5657434112103334	3	240	-0.18921267862615007	6	International
455	14	1768	806	0.9980636740131401	5210	1.0	155	7238	0.8129544196408902	63.80986931336648	12	2911	0	0.5369094915658641	9	951	-0.06815244215806718	5	International
456	23	1150	121	0.7777514757659065	7243	1.0	118	6697	1.0906398961890607	92.67402144781923	11	4362	0	0.964989054481929	5	516	-0.10647878733376914	2	International
457	21	1910	487	0.619477924972742	9978	0.9430641257965134	159	2434	1.013431015916714	84.43348381185137	12	315	0	0.5396153206166631	28	628	0.028591445459377945	6	Local
458	28	2141	302	0.9555495184043288	7475	1.0	354	9948	0.861969844978957	80.92417817372478	3	3074	0	0.7445704256113859	17	825	0.0814465590171668	2	International
459	23	767	48	0.9615182985380533	9980	1.0	190	7029	1.034362424757183	88.00343651543207	3	4213	1	0.8803113550172033	8	383	-0.01845147563963495	3	Regional
460	27	367	37	0.927254445585353	4823	1.0	26	6883	0.8256874854864109	89.83859148276949	5	2589	0	0.8644528620875548	25	336	-0.018371702908415	7	Local
461	9	4679	952	0.772184992283691	6444	1.0	454	6483	1.0609892243141512	77.66460851429802	1	1522	1	0.8322754413889059	14	672	0.019109531542892327	2	Regional
462	25	1826	976	0.5373510804480137	480	1.0	31	6490	1.0253102087427175	95.6755480549912	2	1083	0	0.5162411900982158	24	410	0.034248329342369044	6	Regional
463	27	2334	775	0.5442194637683989	6146	1.0	12	8996	1.195127478040105	85.42279071612757	2	4507	1	0.8283479027635253	19	813	0.0781869808278079	8	Local
464	13	1294	706	0.9483098938563276	1238	0.9037171974875846	399	6733	0.8653661947683949	54.78430863341232	8	2817	1	0.5862024526727616	27	842	-0.08607376354672605	2	Regional
465	16	1383	527	0.9379134237286146	6546	1.0	254	3041	1.156867032019737	65.27139498253271	9	1108	0	0.7849217474426997	17	555	0.09530535805622337	8	Local
466	25	3719	620	0.7171986245906088	241	1.0	314	5853	0.9706823011325234	81.25944056643425	14	2260	0	0.8141582780585839	16	881	0.15346005835152432	6	Regional
467	5	1250	39	0.6640773097382127	4723	0.4156998599699202	385	6861	0.8417768462663212	91.12721065800203	8	1510	0	0.6258642053521584	3	984	-0.02759578762828685	7	Regional
468	5	1844	345	0.8220619600720511	5367	0.6420523458349722	446	3519	1.1066467232819264	95.57481011985362	13	2069	1	0.7267410014190936	13	322	0.1799354684921855	2	Local
469	19	2751	375	0.9034939741277624	1624	1.0	59	6628	1.1905771967739336	99.51627353664463	14	1171	1	0.6671564924361725	11	755	0.03945573915835876	7	Regional
470	6	1504	452	0.8658424710259105	5993	1.0	218	2890	1.1104679104707411	55.90258038807832	11	1087	0	0.9787365267317167	25	365	0.17553741991851995	5	International
471	26	1983	418	0.8078014690253532	9344	1.0	37	4480	1.051352550887235	54.28022209902662	7	4663	0	0.9231458831007432	7	497	0.0272281891490756	6	Local
472	20	796	37	0.6157555222224157	6503	1.0	262	7320	0.8321626315895215	50.301322644871334	0	593	1	0.6076276430254761	13	287	0.12981073698519568	3	Local
473	29	890	569	0.6312524346103576	2155	1.0	24	6683	0.9669012129391634	94.70395298127967	1	4034	0	0.5362351641713523	2	289	-0.059812754869191576	8	Local
474	12	2545	395	0.8620337406988509	3475	0.6578051428765376	47	2396	0.8242522880172695	95.86665205490281	7	833	0	0.7594228062811048	10	452	-0.12999279804898678	7	Local
475	17	1138	620	0.9013099262255155	7283	1.0	448	6086	0.9486179933684864	88.73777858396065	5	543	1	0.6607249252657335	27	97	0.05840871614800891	4	International
476	25	842	359	0.558067594049795	3474	1.0	122	1129	1.005018703603606	59.18510695856208	1	1492	1	0.9605274498985381	29	633	-0.041893420849964	8	International
477	5	1317	169	0.593648523855653	6339	0.5572935637490807	36	6881	1.074565974165473	99.64982677293625	1	2093	1	0.6243275187503439	10	283	-0.04166198711926522	4	Regional
478	20	1600	735	0.8402351310886857	4421	1.0	492	4812	0.913735856973794	80.64066701726406	4	667	1	0.6265259153275915	19	148	-0.057262261157911054	5	International
479	11	2740	252	0.6944932937357006	8879	1.0	83	7368	1.1694018737439467	93.59044354260612	14	241	0	0.6633038606919948	3	37	-0.015633271341844918	4	International
480	9	342	123	0.7816464336355153	9639	0.9807779179836036	312	8633	0.9993395990782846	66.20088247708367	14	1568	0	0.5486282432829641	18	586	-0.19566770073436135	4	International
481	26	4072	975	0.8074074763278181	7386	1.0	338	4708	0.9873716025248178	81.30260938567234	0	1661	1	0.7626493108619594	7	436	-0.042837700116969135	9	Regional
482	27	1454	642	0.888101733633666	7438	1.0	230	6411	0.8489048460187854	74.01010493183688	1	2491	1	0.6316575490069527	7	452	-0.19392739608711357	8	Local
483	7	1698	756	0.9028584753584538	133	0.8268442350114064	80	3727	1.0462023388800674	87.58440713343501	2	287	1	0.7022262328155541	9	684	-0.043956027640586315	3	International
484	16	2866	240	0.6400481226307282	8041	1.0	17	9405	0.9453232628148974	97.09760782383589	6	1969	1	0.8038167711807507	19	426	-0.08401036890836311	4	International
485	20	3960	981	0.7706483644610856	5524	1.0	11	8811	1.1737114590448863	86.0252143358951	3	4442	1	0.792428897978559	10	803	-0.08321307274845623	9	International
486	23	2968	45	0.5617619693109401	9366	1.0	260	5764	1.1537244368872723	69.70650072670318	1	1997	1	0.655141553922371	3	621	-0.06838532916725834	1	Local
487	9	1447	83	0.9210075843487744	1644	1.0	378	2503	0.9659485169764862	98.72471784287886	9	3177	0	0.5740082646495946	6	993	-0.10691583799579761	7	Local
488	26	1743	273	0.9227239691665978	7633	1.0	80	4615	1.1202819225293126	53.76013218570988	7	1258	0	0.840620624425626	24	686	0.15162458119375682	8	Regional
489	29	1087	268	0.6497528594997282	627	1.0	393	3943	1.008409829654712	73.68654052055246	2	663	1	0.5105491941030749	27	413	0.03154406226017592	8	International
490	18	3902	755	0.5803101037110212	3358	0.6714044661564604	471	5133	0.9929384078976622	68.09830837326672	1	1107	0	0.8602982935121705	29	716	0.18392573253625505	8	Regional
491	9	1612	845	0.5350458891001333	6427	0.41083667100336885	74	528	1.0820141253393387	90.28133974219213	2	4476	1	0.7872536688640128	1	880	-0.011237722704175834	4	International
492	19	1162	150	0.787488220955793	7460	0.8490686076015379	218	9323	1.1205438487789228	81.12266139851064	7	3541	1	0.7121176519527153	6	12	0.19377708196691262	1	Local
493	21	1341	49	0.5457140501999399	3255	1.0	109	8675	1.054222539793424	54.702836492769165	3	667	0	0.6099879753211195	6	686	-0.18898817113964192	7	Regional
494	18	1211	806	0.8402974223102999	995	1.0	484	8201	1.139708123593757	75.51147069827562	4	3542	0	0.9230000717352844	28	817	0.03831505103962657	3	International
495	24	1079	29	0.8390632005170732	5613	1.0	494	8147	0.8712689764177934	90.0826277625564	0	515	0	0.5402883498953663	4	400	0.12549823039956587	6	International
496	9	4387	108	0.8069937035658123	5180	0.446560333057588	167	5136	0.9545341773535907	79.57841437381072	4	573	0	0.9613902622272693	6	843	0.024061192562129102	3	Regional
497	16	4307	449	0.9382802509315472	1626	1.0	323	624	0.9422106430262287	66.9750410204911	2	1994	1	0.5920694729223357	21	759	-0.17214078578445272	1	Regional
498	20	2789	166	0.6891403463645659	703	1.0	340	8803	1.1191688666897464	64.62412259369583	13	720	1	0.6052282146779167	25	905	-0.1208746272530318	6	International
499	20	1028	146	0.9511347913122887	9094	1.0	81	5578	0.9553979780448055	97.63631631698091	1	2954	1	0.8563402281009862	12	5	0.10408220876450436	5	Regional
500	25	567	717	0.5184626844230654	1185	1.0	110	3372	0.8861664277182557	56.94555108038816	14	180	1	0.998998156417652	5	713	0.18788110714165607	9	Local
501	11	832	143	0.5563784939607037	2180	1.0	431	1109	1.1712285837658076	83.03969307902322	13	2323	1	0.6083125669191773	15	755	-0.12812596215086497	9	Regional
502	8	2881	638	0.7061027812592217	242	1.0	28	3398	0.9193045104559343	99.54749049501346	11	2539	0	0.8014626567199559	9	438	0.16948882014981348	3	Regional
503	5	4230	360	0.7969965093442868	9677	0.8141405426856692	385	2675	1.1595460777311855	58.542137060962006	3	4587	0	0.9368976562096688	18	296	-0.05620617839507913	5	International
504	9	187	537	0.5161878183196829	9813	1.0	36	2803	1.073076852306468	58.76974370619288	5	622	0	0.701157809239282	9	437	0.18536911371104065	5	Local
505	27	803	70	0.783717235712132	5334	1.0	473	4996	1.060850024699132	83.76965070146582	5	1258	0	0.8393878932378447	11	469	0.04683334225646091	7	Regional
506	14	3003	417	0.6536991582415157	2008	1.0	353	1387	0.920979823958377	60.93293569696973	6	2557	1	0.5446543296425622	13	888	-0.1018156389076256	5	Local
507	26	4858	333	0.9435734039059146	5576	1.0	50	1605	1.1539801376085261	53.22192733189377	3	4002	0	0.6138532379739883	29	965	0.18216587999494832	8	Regional
508	9	2505	667	0.7666422958343655	9709	0.9786057762261546	341	7096	1.1137469992465499	69.81592034660098	8	4378	1	0.9961909701522578	27	133	0.06425330238998223	7	International
509	8	2884	533	0.7939469541087169	3675	0.49622104067535355	222	3277	0.8527493850295114	53.829158570400935	8	2687	1	0.7844980149792267	29	39	0.07859701440123784	9	Regional
510	6	629	521	0.9728109055574417	6835	1.0	333	1637	1.1709663134858457	70.19133638519027	4	3525	0	0.7523862403895842	22	578	0.1629904486609145	1	Regional
511	24	3305	549	0.8820855133272968	853	1.0	423	2240	0.9604496063281195	94.56471330855535	10	2391	0	0.5299859165744061	25	893	-0.03453645522551324	1	Regional
512	14	3316	780	0.7191366330733828	7874	0.5833276598677202	128	9946	1.1233962790747836	72.26912562906134	4	149	0	0.6228800262139067	1	660	0.054331212480074276	1	Local
513	23	4699	716	0.7384398074780096	4459	1.0	128	3866	0.8883063674642575	77.42499239267246	6	2725	1	0.8904192335901038	16	875	-0.09101690632252453	6	International
514	5	445	753	0.8239619342796994	1360	0.9991823031701282	178	2931	0.8297761407872013	70.66846862029288	10	1500	0	0.7329673238769263	19	418	-0.171330268041643	7	Local
515	28	1987	759	0.6000996083252566	1633	1.0	151	3975	1.137397051599803	60.88539968848705	8	851	0	0.8594529285302612	13	956	-0.19238365337309024	7	Regional
516	9	4955	879	0.5443254202470613	1694	1.0	181	9072	1.0939157803324244	64.0707345377943	13	4590	0	0.9595758704449027	21	355	-0.172255800561909	9	International
517	17	2639	438	0.6556182579728091	4020	1.0	390	4884	0.8338818358191473	52.24970739894738	13	4893	1	0.9078231481356567	24	365	-0.009916883995429393	8	International
518	8	3084	213	0.8891913989681152	3346	1.0	211	8105	0.8449808943770593	99.05857964992316	0	1618	1	0.585583639312967	12	676	-0.180248447165531	7	Regional
519	20	219	331	0.6286618993849755	1695	1.0	138	8820	0.9907994965443025	88.89794551806324	8	3028	0	0.8477569974727257	7	908	-0.04135098468188364	1	Regional
520	28	2387	741	0.5653796001679599	3340	1.0	272	3822	0.9725101305528256	54.72929358863792	8	369	1	0.8476160356287918	22	716	0.1844081331102418	9	Regional
521	20	3289	318	0.6095112992311301	7319	1.0	205	1288	0.9682081185251818	91.62524385666117	1	3448	0	0.9911528868472534	22	77	-0.12334197267216306	1	Regional
522	27	3465	348	0.8394864560028532	3399	1.0	22	8464	1.1727348607515864	60.6272876627865	13	1599	0	0.7550634459243366	6	688	0.08736907813998629	2	International
523	6	3618	495	0.8069740283467595	7515	1.0	322	6407	0.9761577435875746	64.35038071030898	14	3415	0	0.7256885268794109	23	672	0.02067419238268159	9	Local
524	21	3266	603	0.8441574986482181	2479	1.0	426	3640	0.912412250134615	66.31028182697102	9	4321	1	0.8566252818306008	1	436	-0.03707017920722966	7	Regional
525	24	3534	136	0.660979061340191	3035	1.0	90	9766	1.0388412430166156	82.17629034705604	10	1142	1	0.9056861218656416	12	545	-0.14122692076168214	5	Regional
526	28	4885	283	0.9504280634666358	3609	1.0	261	5646	1.1580676844554514	98.26818198782425	4	4627	1	0.7913212083503196	4	613	0.07411360585985999	9	International
527	16	1891	536	0.7258851786640728	7600	1.0	222	4062	1.1036884644293035	90.44478640421909	9	4666	1	0.8434098361654865	16	379	0.11503275224765092	8	Regional
528	22	3810	800	0.7568565159634718	198	1.0	421	1001	1.1961457576325452	80.213301857202	6	2221	1	0.9416374982061918	13	132	-0.11344968067196981	2	Regional
529	7	4602	538	0.9744039880010635	7258	1.0	86	6239	0.9409610334510835	71.17757935994902	7	4020	1	0.895997606969638	11	946	-0.12054593516637852	6	International
530	5	3076	40	0.9896386339724879	5486	0.7547506041150105	435	7448	0.8522995572487242	89.67388226187597	3	2183	1	0.5701897305633361	27	0	-0.14616993172682946	5	International
531	5	4015	496	0.8307713629582758	6251	0.5551185313931165	466	3336	1.178985055505021	56.31325996440557	6	4147	1	0.9333101632372811	2	263	-0.08589326912916034	6	Local
532	23	1651	568	0.9724065962878956	1697	1.0	349	1013	1.1361417054221246	63.30740912060541	12	3849	0	0.7666901035831379	11	546	-0.010784689285210286	5	Regional
533	15	1196	192	0.7707536931702217	5620	1.0	403	962	0.9592483829791653	92.49088440698067	12	2090	1	0.8547455034445115	26	801	0.1035743660524448	1	Local
534	9	4376	967	0.6536414727833859	2992	0.6707882560605595	260	7294	0.9269214354196806	90.69496416131446	9	2102	0	0.9671189596550934	9	60	0.04271107759745685	5	Regional
535	16	2734	963	0.6575464279832707	4167	0.9785804587135192	456	6942	1.0814885100485185	73.05274346880236	7	928	1	0.8968109236774445	19	569	0.12450752750425809	4	International
536	7	161	81	0.7794702949411727	6128	0.560440792581615	283	1866	0.9632236091400235	82.17851413780961	5	1129	0	0.889135686528151	13	34	0.003397266815295119	3	Regional
537	5	642	225	0.8025180603275992	9145	0.5190665871659872	311	3707	0.9018827989730549	87.4502263972312	2	2721	1	0.804099114603122	29	215	0.16950599059219523	7	Regional
538	5	2489	632	0.7198085349598744	3281	0.3748358592559703	349	6706	0.8067759471833578	52.366650249543895	1	4743	0	0.9721342392212559	3	675	-0.12902149769559537	8	Local
539	12	1288	650	0.9418857417559219	9885	0.8511388971932745	492	6574	1.0495488052433142	72.8007202740645	4	773	0	0.6609665395455414	15	786	-0.12572769812581344	1	International
540	14	2844	198	0.7133480593567753	9147	1.0	97	7437	1.0871705361205326	73.97525503469512	3	2322	0	0.6682088810996367	28	498	0.03390271190035604	6	International
541	15	2464	663	0.6367118234988339	2561	1.0	263	9184	1.1672856170920738	92.58602677710206	3	592	0	0.9933672944600529	29	123	0.05087012353840803	6	Local
542	16	2179	907	0.5039909391717698	5104	1.0	189	3915	0.8778436349632497	59.82372478695588	13	4135	0	0.9593451404336933	13	895	0.12122830232199927	4	Regional
543	17	2903	361	0.9852846390788184	3179	0.9264962754004685	483	5916	1.1145055486132098	58.11086157299917	3	3484	1	0.608584062637676	22	752	-0.15172395442818645	8	Local
544	16	2919	459	0.9121566415714721	3747	0.6354869043305885	68	1041	0.8155440649405994	76.43344814858816	5	666	1	0.5384515609889358	18	269	0.02825852036816881	4	International
545	18	3648	94	0.8077797923426645	6039	0.9053046680411403	26	8005	0.8811247922329318	82.20793378430184	4	240	0	0.8117444297470979	23	681	0.013053131991962147	5	Local
546	6	3853	309	0.9152711269517306	4073	0.6784518531714991	59	7820	1.1709804525948282	53.49454427714501	3	3325	1	0.7323212771836667	3	631	0.04515395599569877	2	Local
547	23	1576	576	0.905144615125472	5546	1.0	77	1199	0.9073425685998173	73.12344649903962	11	3898	0	0.836436063878106	24	424	-0.17358479296935206	3	Regional
548	22	2019	163	0.9659253901129126	2073	1.0	203	9086	1.0335608556709444	55.45433506565483	8	2533	1	0.6583564259828831	15	499	0.09086055593533682	6	Regional
549	7	1001	668	0.6930338416801874	4473	0.3836563018282981	295	4199	1.033430019359265	67.3397152522598	0	4551	0	0.90746596144374	1	873	-0.12001395905776135	4	Regional
550	27	1552	227	0.7774261210429704	3362	1.0	34	6563	0.9356679812586663	80.75453306273751	3	206	1	0.7661851668801929	25	970	-0.16826527580758102	6	Local
551	21	4517	762	0.549314011860123	8795	1.0	25	1190	1.0032998854557948	97.32604359053022	6	627	1	0.9919735548564037	19	940	-0.11858861227048237	9	Local
552	12	3386	291	0.9826577128594866	799	0.8462658750198379	123	8673	0.9313526257386604	74.36217368204312	1	375	0	0.5498978515964934	6	965	0.11930322113878089	3	Local
553	14	159	626	0.9925635346412499	8951	1.0	85	4412	1.0328222701785945	62.418856299363966	1	1965	0	0.9815098288473613	23	304	-0.17508695072692493	6	Regional
554	6	4036	434	0.8945421239656008	4290	0.9014429045406409	420	8575	0.8757426504431688	89.40666407403354	7	4389	1	0.9413303734090767	14	94	-0.05289830836552087	4	Regional
555	23	2404	416	0.7270604915741684	1750	1.0	489	745	1.1861712436641203	62.53547723479734	8	595	1	0.8686195566017644	12	307	0.09534032503508116	7	International
556	13	275	403	0.7482833754571788	7952	0.7271231379110654	489	3682	1.0101946021820212	95.64719823180192	2	3693	1	0.877867666027263	13	619	-0.16430107901837845	4	International
557	11	3061	280	0.7176834664939284	6877	0.9952643714769231	194	2845	0.9694193881485167	62.058035667114645	10	2849	1	0.6867984546168625	25	278	0.07702877254833107	5	Regional
558	8	4176	910	0.6466553182611152	7581	1.0	217	2635	0.8652639215734432	76.78444781225355	11	4006	0	0.7657426061097432	15	891	0.16165324343003995	9	International
559	25	663	658	0.7638957027743833	7471	1.0	352	8390	1.02743681934021	68.37850914740827	5	2252	0	0.7129061049689098	10	150	-0.016863446880914873	3	Regional
560	22	148	962	0.5267225347502834	776	1.0	449	8866	0.851874616527637	61.6449574770845	1	346	1	0.9052399765055417	18	198	-0.0471205786067225	9	International
561	17	860	186	0.9959435309685842	8513	0.9156488072847687	353	8293	1.0805111079036505	97.7340215323699	7	1415	0	0.7814980260997643	13	452	0.11541645956643909	3	Local
562	15	3387	37	0.7120250675820704	6830	1.0	390	4864	1.0537242428027054	82.87816613352341	7	4687	0	0.831513446819099	3	330	0.13373946076401738	8	International
563	28	2749	679	0.9636832920185532	6189	1.0	397	2205	1.0191629486149842	66.82086017524091	13	2773	1	0.7267410285833744	29	260	0.006901848811715766	1	Regional
564	8	4959	266	0.8621357303300018	4929	0.784051924744254	145	4746	0.9593304702744696	81.14672130432471	11	973	1	0.6720986140971039	4	2	-0.16769340196964477	9	Regional
565	29	1069	661	0.644971458431967	5441	1.0	336	5385	0.9836972902323884	52.682056948404366	3	3196	0	0.7015595729224386	18	642	-0.14177047023476824	7	International
566	25	3075	315	0.6110263090873012	6673	1.0	294	3759	1.0110076979257157	64.75504414237844	1	258	1	0.6862141859921991	15	994	0.14888836980216585	1	Local
567	29	3578	433	0.9978377168811781	3405	1.0	342	3256	0.888702205305579	60.922858495777916	10	4189	0	0.5153620694554482	6	622	-0.18665515172543745	6	International
568	8	3936	797	0.8860631775270178	220	0.5738330174605368	427	6526	0.9236226438352543	67.44476612360722	1	3121	0	0.8532475555795762	25	613	0.07673641484094501	8	Local
569	14	3029	339	0.6248307370746704	7828	1.0	297	7067	1.1406544914396024	73.70891612645092	4	746	0	0.8914822692589266	21	513	0.1936332141551808	7	Local
570	9	3390	573	0.5337225240886303	3550	1.0	455	4217	0.8270343990524918	61.43031374560911	9	945	0	0.8015149635847947	8	37	-0.10548048888740463	1	Local
571	13	846	734	0.8484582726506893	9883	1.0	258	5267	1.1183805234976139	77.15587283798038	6	1138	1	0.6198228518949545	28	35	-0.05878007214466338	8	Local
572	28	2007	712	0.6515082284055382	6411	1.0	385	2459	0.950567207634885	90.83203038107072	12	4458	1	0.8503434299131286	8	782	0.08141011013980148	4	Local
573	7	3116	880	0.6106654063138587	9085	1.0	19	7687	0.959929296404979	68.64820915530531	1	112	1	0.547174398324324	23	641	-0.002951321013667435	2	International
574	21	3070	200	0.8674687075746681	7863	1.0	144	8965	0.9498926311262988	96.19949194612988	5	3185	0	0.9628117720995699	27	958	-0.1580074861887004	9	Local
575	7	2730	315	0.8396306613271738	7357	0.5023706916725339	34	3541	1.0400221475354092	77.61652777920193	13	3104	0	0.8258306141245764	25	440	-0.1842042848916714	7	Regional
576	20	4491	675	0.7407063373800955	5830	1.0	221	3397	0.9833069057811245	52.91640326704161	13	2088	1	0.8620882598047956	19	736	0.14282682587277956	4	International
577	8	4869	963	0.9713279663851866	7539	0.935137185034552	200	1781	0.973895978558552	64.92805935801677	8	1253	0	0.7610927674612249	20	413	0.19247961105158634	7	International
578	22	2998	912	0.8398191830287456	2222	1.0	474	512	0.8481173965647566	74.5494261566725	2	2434	1	0.8168639801506763	24	579	-0.039766516439815325	2	Regional
579	21	3781	80	0.9467097803099547	4332	0.7574125940337297	267	9771	1.1769272996657827	64.70890402654862	0	1641	1	0.8065085929093687	2	629	0.16920941151628754	5	Local
580	11	1151	228	0.5952764711748595	2408	1.0	202	9455	1.1143363218445617	69.3570169827382	6	4456	0	0.5866107576764865	11	879	0.09526173304453395	5	Regional
581	28	1087	185	0.6483229550404443	3383	1.0	324	9064	0.9923043610989782	85.2425302304	13	781	0	0.7820737920824741	11	745	0.019395445793942034	4	International
582	27	4281	901	0.5522600668468641	6107	1.0	435	9165	0.8635042638557551	89.93121458982131	11	4034	0	0.7496207665942891	14	630	-0.02445793375723948	2	Regional
583	9	841	319	0.6522899989360177	6853	0.6862957663827559	226	2867	1.1738096930648094	62.72557337120982	14	769	1	0.5317198959365743	12	460	0.0700413447176384	1	International
584	16	4224	674	0.9858891646031902	9089	0.8089632966744178	177	2431	0.8711469303361391	83.56600483482774	10	1542	0	0.7592817815516761	8	597	-0.028201699049805157	5	Regional
585	21	1828	370	0.9814281230461503	1667	1.0	407	9087	0.8616887561875086	56.868729973585644	7	4161	0	0.9866259875829093	26	420	-0.09574036919676537	1	Regional
586	27	4850	80	0.8801931772754954	4411	1.0	130	895	0.8735532841809973	62.299027843197464	9	2796	1	0.8804916306136048	11	664	-0.04762464863632626	8	International
587	17	1031	282	0.7605241313914786	4980	1.0	225	1119	0.8367600454816814	56.25097572307567	14	282	1	0.6077334273064205	16	229	0.19539409280008718	1	International
588	27	1315	143	0.8903898993961226	463	1.0	416	907	0.8660149044102583	87.58228933513487	7	3472	0	0.8048431464382524	7	900	-0.19308352291874906	4	International
589	29	793	257	0.77674347560686	4426	1.0	182	1058	1.0572956408326515	57.962283299688686	1	156	0	0.6134973014549939	16	75	0.1888775352479416	1	International
590	7	2481	561	0.5017542523357217	8270	0.9155064001967623	148	5582	0.8840753246821407	81.64885144624932	0	3163	0	0.9232814604754278	22	112	0.1269971574170533	6	Regional
591	13	424	951	0.7507735369718078	482	0.7867450663325145	77	9243	0.9780247907305463	89.57014570425225	13	184	0	0.8877620316847818	27	770	0.08573705997135461	4	International
592	21	1803	786	0.7994617230055263	2301	1.0	451	6304	1.0190556969371116	83.78050145255807	12	548	0	0.9948577388346762	5	821	-0.08690888231630489	3	Local
593	21	3947	900	0.6328741787515021	5256	0.8829086173062384	477	3126	1.074427934938944	75.32491886723147	6	4309	1	0.6309888859596737	23	453	-0.04395530222932145	4	International
594	24	2586	109	0.6016467821208308	5532	1.0	146	1638	0.8695118039864282	77.75419876694475	12	2189	1	0.7745991707179114	10	609	-0.027106980124023877	9	International
595	20	2041	158	0.6369045474028256	4207	1.0	454	3538	1.0072791125444176	80.38216836360887	10	66	0	0.9299784815492154	12	577	-0.12439194088804234	2	International
596	29	2978	910	0.8118138747589329	7492	1.0	270	6753	1.1857052282375389	73.57364253611509	5	3710	1	0.8670097412158693	18	961	-0.1423833129832921	7	Regional
597	26	3496	985	0.5730320574677763	2302	1.0	324	8812	0.978903928173825	74.73710420381906	3	2056	0	0.5454432044086681	1	311	0.0789373174560909	9	Regional
598	17	641	381	0.8601641506647497	618	1.0	127	8361	1.048726218255508	86.55384656622695	14	1044	1	0.5418000672889437	4	849	0.07062770374271132	9	International
599	23	4678	432	0.7113374104808048	5197	1.0	90	5141	1.1939093325921988	76.08635990445495	12	2252	1	0.5958870285174218	22	970	0.19115674866674232	7	Regional
600	21	2619	879	0.6766739296026627	335	1.0	76	7215	0.9784373770390647	76.94259262928068	10	69	0	0.9117463374745935	26	347	-0.19407890977187928	9	Regional
601	8	2922	738	0.9036156458401765	5257	0.8927737822815881	189	3821	0.9875773558369217	82.44315267310301	11	1785	1	0.5732005880023956	15	665	-0.14805265551614763	2	Regional
602	16	1226	112	0.7530316247182633	6163	1.0	166	7261	1.0964243581978215	83.83620680968401	2	850	1	0.6169677128835074	12	320	-0.008701791704118278	1	International
603	13	1385	153	0.689200280595464	4493	1.0	372	4589	0.9442449287728099	74.25517153586742	14	3696	0	0.875219945512733	10	182	-0.023272080390057376	1	International
604	23	4743	899	0.9390773577803022	1367	1.0	314	9499	0.8701591350749003	60.92409063540106	6	3329	0	0.7940704933424454	8	570	0.10739663201630129	2	Local
605	16	162	223	0.6841258160997379	2270	1.0	476	1087	0.8423482947396579	93.44178573118103	1	3681	1	0.9084313716756567	15	456	0.16892735519598434	6	Regional
606	13	3822	838	0.9295001414716852	9807	1.0	425	8109	1.0977725853142664	84.89595806113172	13	2590	0	0.7335781921048833	3	659	0.12799885958508017	6	Local
607	11	1895	867	0.7520993492312791	8173	1.0	134	4775	0.9971934163366569	61.903370889165004	5	2889	0	0.8949839168027642	5	424	-0.076247692065277	8	Local
608	18	2037	641	0.6040035487275036	7118	1.0	230	2161	0.9283748470158414	58.32331319796474	5	2768	0	0.6814190867369992	3	664	-0.195867644676735	5	International
609	24	4879	57	0.806409094055542	9580	0.9447738212436109	249	5633	0.847975088994458	67.59062039247002	3	3256	1	0.6179744483085818	18	591	0.10257656470908028	2	Regional
610	23	2035	476	0.6426617631349807	3279	0.8910703140588069	236	1488	1.1755219136656427	76.05236301032807	2	3890	0	0.838275060729818	26	772	-0.14405804298682456	8	International
611	19	3342	553	0.5735775660880975	5445	1.0	388	1173	0.8469198590356315	98.03130101019836	10	2106	0	0.7106376152341225	10	696	0.16742974170615615	5	International
612	20	3292	756	0.5432646856988897	1297	1.0	328	8727	1.19490677352942	97.53338765361089	1	2335	0	0.9735431661441807	21	895	-0.12042783746705031	1	International
613	25	302	877	0.6208486678987211	4032	1.0	172	6250	1.0445458914522057	71.17509576660389	14	4083	1	0.843535324986832	8	456	0.13856806285742657	4	International
614	9	173	457	0.8682773210010957	6581	1.0	95	2622	1.1304913863605792	62.430498048282374	8	1295	0	0.8878466222352908	2	828	-0.04679797963769633	2	International
615	7	1286	699	0.9189996111878713	1728	1.0	224	9310	0.9569430648897522	84.17003843959074	11	1900	0	0.521525403630009	27	766	-0.1420830989217612	9	International
616	16	673	666	0.9308604229909607	7898	1.0	260	4520	0.8813093075013569	71.51554728089803	9	2311	1	0.7225268820097446	3	422	-0.13019036172289294	4	Regional
617	29	3206	641	0.6350741368549718	3001	1.0	28	5808	0.8673038117041844	50.92083603939984	13	3079	0	0.8965851619021546	21	525	0.13014948788863828	9	Regional
618	24	3186	243	0.830486466472671	9843	0.9505085123907707	135	5773	1.1172519137552772	54.790658272704874	4	2937	0	0.9857892648601334	16	529	0.14369481262764927	4	Regional
619	25	3439	187	0.6151770299574648	3088	0.9080615627431738	137	1866	0.93880203290724	69.57534099326901	0	397	1	0.93927920423505	10	473	0.0679062910484024	7	Regional
620	8	3467	126	0.8113810569841202	8835	0.5333914442518903	451	9637	0.9229637635228416	82.63472646171876	1	3805	1	0.5929811518477422	16	898	0.0810891331415925	7	Local
621	25	1705	399	0.9436054965208485	8715	1.0	309	7163	1.0179506249556465	54.26862991899009	9	2152	1	0.954607252322986	3	704	0.003015578907226646	2	Regional
622	27	1316	43	0.5204468413010407	3517	1.0	225	4234	1.0298722905065472	93.7009315129504	13	388	0	0.8946216360569117	15	626	0.016257685193213967	3	Local
623	20	2995	530	0.992612833862703	8246	1.0	404	5842	0.8930837368657831	81.11720967255695	13	2464	0	0.8864511077151664	6	318	0.003172390313217921	2	Local
624	29	1210	828	0.9135439387292226	1093	1.0	19	3462	1.154245955085203	62.26574296016183	11	3861	0	0.9179416055889653	28	311	0.07545833235236887	3	Regional
625	11	2344	326	0.8808310581468493	9823	1.0	144	5129	1.1735512932665757	79.05996333984226	10	205	0	0.5853739386703436	19	66	-0.05064211376925851	5	International
626	17	490	954	0.8456814468558955	3103	1.0	131	3740	0.8935031592423238	89.01740608684776	13	4911	1	0.7070362104874944	6	57	0.14781008409643126	5	Regional
627	25	2142	377	0.8851369444569392	4526	1.0	262	9124	1.0614969988671175	73.94683492561356	9	2941	1	0.5252352800135062	25	842	-0.09064019710241955	6	Regional
628	14	2755	389	0.9972976780202729	3615	0.5528764607591846	102	9900	0.9584680054617983	66.8185163282055	1	4817	1	0.5240152606779569	21	798	0.18654387853610094	9	Local
629	11	3809	742	0.8850956485562703	1672	1.0	477	8782	0.8767498419327625	95.5111585429321	4	487	0	0.929109227446248	15	394	-0.05754268537259605	3	International
630	18	603	190	0.6758003923341636	5753	1.0	370	5906	0.9649580675486585	72.79220773598726	8	4535	1	0.8737244869656754	15	548	-0.046963454316408276	2	Local
631	9	4954	600	0.8069609264667517	2032	1.0	310	3844	1.091377123402498	78.08642809178005	11	3018	1	0.6805153343482238	12	141	-0.12741486295869597	8	Local
632	7	1162	241	0.6684615080799179	1011	0.9709753511388655	98	9823	1.0083560549479966	89.77605707711896	10	1937	0	0.7533689882266279	20	648	-0.08694875908549987	3	Regional
633	27	2827	462	0.9850327216283354	4511	1.0	462	1877	0.9702222919394676	73.6783206504321	6	2013	0	0.6185667987141754	23	793	-0.12697323773757466	4	International
634	15	1883	172	0.9500698664128502	5946	1.0	282	5831	0.9614404270867745	57.33547849796864	6	1899	0	0.7295879781304009	28	896	0.038963803664346264	2	Local
635	15	1364	881	0.7838101137314142	6915	1.0	34	1581	0.9771614865760873	81.20103324910765	6	105	1	0.61464105082538	6	961	0.032504300355726296	1	International
636	22	3543	395	0.8906368772467246	7950	1.0	265	8054	0.9379199773210815	56.30474899457051	4	3871	0	0.7870211936640445	17	475	-0.026393015258785985	7	Regional
637	19	3188	300	0.954843471485882	6403	1.0	376	5100	0.8236974066447467	66.09632665193575	11	991	0	0.9132475013386236	1	186	0.07491880654561595	3	International
638	16	3162	732	0.6218001318282796	7113	1.0	183	4439	1.150568368902892	55.702410206281385	2	1079	1	0.9355211176632254	10	650	0.16452259744000197	8	Local
639	13	148	238	0.7897409284644024	255	0.6481389069514558	417	5105	1.182397482863867	96.16852401754025	8	2384	1	0.7406500861104446	2	898	0.1081460548083999	4	Local
640	14	3975	939	0.7408581596262742	9220	0.8290784125618564	316	6407	1.0887753717469966	53.64474941034172	0	88	1	0.9437943481828326	11	132	0.09073268121840067	4	International
641	16	1529	977	0.8857956774214707	6987	1.0	403	9720	0.8878044857749352	79.02962251066451	5	2050	0	0.8768621773067754	17	168	-0.09871490938135437	3	International
642	21	4446	635	0.6895412606669143	5556	1.0	457	3813	1.0673735767576595	98.5439328815431	1	3691	0	0.9559469461121938	18	147	-0.0886157851488279	8	Local
643	10	1272	830	0.8544898198540958	2829	0.45097881070843615	295	8009	1.1485189732952978	65.53108792075886	2	503	0	0.9404922981622079	24	876	0.11854005390589911	1	Local
644	11	4633	846	0.701496544505869	7653	0.7941969201780265	6	2986	1.0805549838740391	85.48794182313887	11	1705	1	0.7508662036962537	26	842	-0.0027190080415068762	1	Regional
645	18	1054	841	0.5555374323222522	6998	0.8696395300570529	279	8179	1.1036556059200817	77.05405640690375	8	4006	1	0.6859289097899139	13	243	-0.12399852883937541	5	International
646	17	526	505	0.5535607158041587	1797	1.0	57	4157	0.9247249232299901	63.461756927336786	14	3858	0	0.9104761799101939	6	398	-0.18221980900427473	1	International
647	12	1185	529	0.5595281622765937	9169	0.6853118312643098	109	8267	1.1154626378582773	89.22978645584278	6	4088	1	0.8757313684565058	3	443	-0.18516249958078246	3	Regional
648	14	2906	354	0.5162599379660808	5641	1.0	137	2599	0.8717065886119203	51.661207196226236	12	2455	1	0.5865156159106276	17	234	-0.04505592428487937	4	Regional
649	13	1755	761	0.766486585798386	2415	1.0	474	3539	1.0810369352501739	62.74905846234741	7	2904	1	0.5098137233566669	22	675	-0.0020257861550189438	5	Local
650	22	567	429	0.8359513409918675	5112	1.0	249	3120	0.8913861876153024	55.095328307161765	9	4069	1	0.8153206782200493	7	720	-0.18776232578356475	5	Local
651	6	1270	73	0.5633642009128448	1214	0.8049908326046156	266	7786	1.044046626888574	90.91520654309102	8	4680	0	0.9745274896613343	1	182	-0.1379229144044373	5	Local
652	9	2556	720	0.8059290001108059	1419	0.6958415790110848	326	9292	0.9579425764825988	70.34379685645234	5	475	1	0.6120441314852549	11	151	-0.005696707410017959	8	Regional
653	9	4375	753	0.798870039128956	456	0.7572159693516887	270	5634	1.0362528989159285	54.30646437666938	6	516	0	0.8163460127758546	21	194	0.012519948333835768	9	Local
654	10	1241	94	0.5735470256984312	7265	1.0	273	3240	0.9100330788460739	98.52383159799462	7	2812	0	0.6638608612200556	3	567	-0.02103234248255309	8	Local
655	23	3930	368	0.7020412999806316	8609	1.0	124	7647	1.1867876444111103	70.21064306297305	11	2042	1	0.7225199931588788	15	964	0.13343208657244116	1	International
656	12	3293	994	0.8775678548854919	9632	1.0	452	5489	1.1320756017365783	53.45189118664878	9	4553	1	0.6021020467434094	14	683	-0.08789655393397906	1	Regional
657	20	2027	703	0.5083780127760058	2999	1.0	111	997	1.0973627424600494	68.80936318451442	13	2489	1	0.623486082976105	28	840	0.1723577768795173	8	International
658	17	2292	412	0.5734739419491941	1119	1.0	334	9586	1.0239412147184086	68.23072873864649	5	3686	1	0.6796124833581343	12	974	0.01335444443225059	3	Local
659	5	3140	573	0.9979141871623722	6545	0.8246425375832284	24	1761	1.1244853627735212	56.56290079931931	7	3221	0	0.7435324421683871	25	206	-0.056277771079189576	8	Local
660	26	1937	176	0.8667724485745298	7500	1.0	13	2520	1.0813083619171433	86.07403327513192	11	4266	1	0.7964393918922625	17	518	0.09688242940785119	6	Regional
661	24	4609	866	0.7320651396096278	9279	1.0	59	2143	0.9316691762582927	92.29804312982509	13	4606	0	0.8730155289110839	11	851	0.07885726308039853	9	International
662	21	1023	100	0.8149007060458127	9728	1.0	255	749	0.8653326617216304	91.09116151229728	4	690	1	0.7486446256871527	22	941	0.19277835901234852	5	Local
663	11	115	227	0.9231104852992372	1173	1.0	485	4272	0.9814913253459667	64.3885668899156	10	3231	1	0.9267901739201095	28	938	-0.1224526900328566	8	International
664	29	2956	845	0.9211522927768183	8652	1.0	193	1436	1.0667938644777328	56.8539374446346	7	1497	0	0.5645557875905729	24	176	-0.17997227044921887	2	Local
665	17	620	105	0.6623507177306036	3107	1.0	38	8136	0.966752194383637	95.23208191091635	11	2296	1	0.6772236430569731	18	765	0.09675480032875672	5	International
666	8	3942	763	0.745645711272612	3673	1.0	353	8838	1.1171932165522467	68.48594922134143	1	3622	1	0.9783833187914449	7	637	-0.14363976693358113	5	Local
667	8	357	466	0.8190275482493219	3657	1.0	145	5084	0.9154423890567617	87.52529132467183	11	3871	1	0.5878885503917055	25	508	0.11811758530687194	9	International
668	10	3458	196	0.535948458257302	969	1.0	142	1630	0.9549353815358875	63.48404713658283	7	2935	0	0.5701310260975405	17	16	0.0978287943405795	8	Local
669	23	3792	530	0.9728982996953761	6381	1.0	465	1632	1.1716387780330526	69.5098386813435	4	1054	1	0.8282666293857326	11	259	0.10064231320218142	7	International
670	16	832	638	0.7163709128311865	976	1.0	430	9092	0.8984164073648602	61.67876586620177	1	1794	0	0.873225273461749	1	120	0.12024131454185732	4	Regional
671	26	4266	158	0.6854311636289634	3864	1.0	144	2169	0.8665412290031418	72.34711366653136	3	4954	1	0.5978580080801359	5	572	0.17495610806902917	2	International
672	11	815	121	0.9535501807249129	1919	1.0	71	3241	0.8660084500642216	51.701934336772965	0	2494	1	0.6141970888124602	24	741	-0.055776416272652674	2	Regional
673	14	3525	492	0.5591433243765523	101	0.796787188559664	490	9507	0.8756564321287476	65.11219059308453	8	227	1	0.7057485549557787	8	534	0.087906533194612	9	Local
674	23	822	841	0.5196303986935542	9984	1.0	431	927	0.8140325167679766	54.821712106643375	11	3147	1	0.9011483640588542	18	698	-0.06396125080595036	8	International
675	11	3907	561	0.8425012061501369	5015	0.7405619175949969	76	2606	0.971472167735718	81.35101188775019	9	2193	0	0.701536237935761	29	811	0.0016485371683627181	1	Regional
676	7	3235	213	0.6925014840525521	7776	0.6154594225864495	23	5092	1.0175041639678204	54.84773973865569	3	3103	1	0.7931521186807019	4	299	-0.05918377433591343	4	International
677	17	589	852	0.8822379044150529	2289	1.0	488	5397	1.0787785147063342	74.82850440907337	9	3333	1	0.7687057735762589	6	955	-0.06364927724255207	2	Local
678	17	2099	775	0.5342723057633778	6271	1.0	112	7042	0.8241178014521505	87.97095683979668	14	3904	0	0.9090611140888012	11	348	0.014919778877921924	2	Local
679	22	3333	505	0.6918785717676932	2404	1.0	390	9550	1.015110861501384	63.5950213952049	11	2414	0	0.9573273702655931	25	958	-0.08658859625532705	2	Regional
680	24	4725	333	0.6176626060230561	3102	1.0	235	710	1.1158473755655922	66.39275579209765	6	4865	1	0.8017496260645018	23	537	-0.17482353764589442	1	International
681	12	1713	716	0.8698032664732986	3157	1.0	250	7925	1.0297818098673297	80.45075777533923	5	2399	1	0.9240249709184083	27	859	-0.06024588726576813	7	Local
682	13	1097	824	0.6135850552136857	8027	0.6478867489422326	422	1543	0.9017226385969251	57.03680106496076	5	2579	0	0.6492028638228644	4	725	0.07615698209688004	5	Local
683	11	3886	266	0.7289726673871775	5192	0.6069279196096142	30	8864	1.0608283413619515	64.58083297502922	12	2284	0	0.6510108232480609	26	932	0.048452737318485484	7	Regional
684	5	3489	649	0.909438775568356	3256	1.0	22	6833	0.9433923497372457	93.32735198999437	9	4134	0	0.8653757099340469	27	529	0.1347848986118403	2	Regional
685	7	555	457	0.9576952677322348	3414	0.5315895150079766	1	9300	1.0438650661496416	89.4227423227895	3	95	0	0.9941373341851083	23	621	-0.13930591206805848	1	International
686	17	3297	92	0.8613028968328889	5425	0.8401044168100262	498	8260	1.183415796140443	62.16615472297285	6	762	0	0.6061818834399271	25	17	0.12588850239708205	9	Regional
687	29	3550	88	0.7146142057664768	4980	1.0	124	4315	0.9042420314464917	85.37661990172921	12	458	1	0.5556771677510799	21	62	0.0007168133561036849	9	International
688	21	1960	773	0.7859929373713666	1394	1.0	451	604	1.0761219334011605	57.16716820876521	10	1278	1	0.5858096880545001	19	366	-0.07258740435441982	4	International
689	29	782	171	0.8448449735762469	578	1.0	104	4095	1.0222724894371817	71.28620448066397	9	316	1	0.8464538801673684	28	400	-0.11127207198119407	1	International
690	28	3563	850	0.9374663132870591	7825	1.0	40	9797	0.9563549599927917	56.88947600705347	2	3424	0	0.9655673386363066	15	637	0.12540464638887033	3	Regional
691	5	1621	113	0.9442869923801458	5396	0.593970954461923	257	3625	0.8011526313869295	72.12489353957199	13	445	0	0.6670913785071215	1	580	0.09648843105604099	2	Local
692	10	4659	454	0.9654847457441735	4977	1.0	485	2568	1.158169868664439	53.03792943040175	6	553	0	0.6049604624455021	16	528	0.05020678659807648	4	Local
693	25	2992	802	0.9053555494536911	3911	1.0	100	1505	1.138254941928769	93.32667756498205	9	1864	0	0.584167824161834	13	81	-0.06386306597561223	2	Regional
694	10	4506	450	0.5733989679708333	4670	0.5908893057509333	481	3247	1.1766734020917158	84.26287478264882	3	276	0	0.5653691972603136	21	233	-0.12548391675215442	8	Regional
695	16	2371	476	0.8738197666931216	3558	1.0	432	9805	1.0599570908656313	68.30396297718887	4	2440	0	0.8602492425445206	12	959	0.10020567503760075	3	Local
696	17	3385	449	0.9072961867816088	9159	1.0	102	3542	1.0127976986412441	69.55146644005548	4	192	1	0.6110124771830436	22	278	-0.09821708695177876	7	Local
697	17	4672	248	0.9389357138381919	7521	1.0	365	778	0.8610134338391097	95.7959225830226	8	3638	1	0.9854274842862663	19	788	0.07997190975945401	3	International
698	19	4424	49	0.962408447308913	3561	1.0	295	6232	0.9847273221824758	96.39545037562429	11	2615	0	0.9349245022938648	16	809	0.07185169944870651	8	International
699	25	2803	644	0.7545799067592237	1505	1.0	300	8804	0.9669972217637375	84.5095215842207	7	3453	1	0.7934286474151686	24	11	-0.016054022644569288	2	Regional
700	20	1422	354	0.8275463475621552	9790	1.0	177	2156	0.9006299507545424	74.21800084929309	10	2050	0	0.863420240257456	24	94	0.08680478912316991	6	Local
701	26	1494	679	0.5047763883084846	5753	1.0	317	6661	1.1310228974098313	78.85662602983405	11	3616	1	0.8258080351198803	1	147	0.08359104051142591	5	Local
702	25	3426	588	0.786391783846217	633	1.0	497	2248	1.06611713519746	69.79784834615187	12	4955	1	0.9940435378060548	18	772	-0.008926421443471388	7	Local
703	15	339	196	0.7365991905369698	4931	1.0	112	4717	1.0918329263220825	57.078752081585115	2	3576	1	0.560480810855956	4	566	0.19254465976353707	5	Regional
704	9	2115	843	0.9811530223473997	4542	0.5278458412473654	331	6108	1.0795825973942503	75.49055974291988	6	2065	1	0.9448017155407735	2	76	-0.004594788637448277	1	International
705	8	113	587	0.9508546493013635	9514	0.5078815281409755	182	3281	0.8411933901841916	92.8393245176769	3	3130	0	0.8342596832576448	23	972	0.17998633250603596	5	International
706	7	3995	428	0.8988019647166928	3402	1.0	366	1238	1.1002790185298488	61.825566202462575	14	112	1	0.777395511471354	23	878	0.05640743322266695	9	Regional
707	23	379	796	0.5284970922601333	3503	1.0	382	1832	1.138802152636123	73.56840365873754	6	4749	0	0.712711472903395	17	161	0.1541821635611677	1	International
708	24	4908	256	0.7010144211416667	9651	0.8667170660580029	224	5788	0.9868929576027455	65.09342863629043	0	3505	1	0.9955182581983691	4	770	-0.05667280064573968	9	Local
709	29	2013	297	0.8480211110972801	9549	1.0	19	5641	1.1306211792430436	71.13138162852319	1	2437	1	0.9110305238126295	12	637	-0.06410460970054249	2	Local
710	22	3138	96	0.5148303717821405	5217	1.0	277	8342	0.9592006875177692	50.010043871277446	8	733	0	0.5087986090964224	1	866	0.0065390423253621766	4	International
711	19	2540	952	0.6179068958764006	8220	1.0	75	729	1.0964422646877265	93.70437615135813	14	3111	1	0.519823020217741	5	244	-0.11850734060462514	8	International
712	13	190	655	0.9437535950590643	9630	1.0	470	1088	1.0718993023790973	94.0441897972128	9	334	0	0.8794810496057517	5	87	0.014382702294713473	9	Local
713	21	4589	559	0.5648903836497121	8461	1.0	19	9027	1.1554407539944016	82.1233088062929	11	2559	1	0.7683240540058645	23	716	-0.14435042696326006	3	Local
714	18	2523	673	0.525686752169322	3608	1.0	156	6208	1.00959130484789	74.41273015825134	2	2768	1	0.7834096042805254	2	425	-0.16455078491461383	7	Local
715	19	3953	177	0.7902928781423346	9609	1.0	480	7228	0.8713552208222586	92.9873452110198	8	917	0	0.6648410545274492	13	435	-0.15976525108845432	8	Regional
716	5	499	186	0.9732323077138901	7612	1.0	346	902	0.9144179186226356	91.6897537324146	14	1889	1	0.9630167201751483	11	536	0.07543419096408527	2	International
717	25	1875	204	0.9173123699543193	8167	1.0	275	3902	0.9872856765314275	59.67468767304012	14	205	0	0.6122376945671528	4	664	0.17515117793100948	5	Regional
718	26	4496	408	0.9873862523604777	7447	1.0	143	2846	0.9860080328159614	92.20356581221031	13	1293	0	0.8401471071783053	1	889	0.06569748535636177	6	International
719	26	4744	31	0.8767615768481247	6751	1.0	261	5779	1.0606463250707276	88.23352387844777	14	2869	1	0.531352923882584	27	699	-0.16913914110166006	2	Regional
720	7	4856	950	0.7186848870422857	4495	1.0	12	5882	0.8098651595579848	50.31252483817155	13	4540	0	0.6393957603902113	19	639	-0.12422704793886435	5	International
721	20	919	188	0.973308219794937	7802	1.0	493	7946	0.993323357306689	97.1110666241526	6	1252	1	0.9564479180074876	7	692	-0.1756076919127942	3	International
722	27	3614	850	0.7133166392266559	3885	1.0	23	9819	1.0314848102076908	58.13213623971443	4	2816	1	0.7150526336244662	23	991	-0.10317836059163832	7	Local
723	29	3709	445	0.6750473081721222	7490	1.0	251	834	1.056320621635018	75.86264879032923	9	2944	1	0.8189575652135963	4	734	-0.13824808797461707	4	International
724	15	3652	912	0.7240979588837169	9054	0.9224970148203981	305	7234	1.092451815770562	94.51675249007044	10	4846	0	0.6690783013744099	24	278	0.04244426718954175	3	International
725	16	442	468	0.9069869771912322	999	1.0	337	8684	1.0735336640369832	96.94525687892053	8	2111	0	0.8062763504011939	1	790	-0.19405881367698932	9	International
726	14	891	513	0.9588467749244441	2790	0.9106983503281565	11	4284	1.0999627632189803	61.52191748717261	3	2547	1	0.5204825665359648	4	191	-0.057319200842759654	1	Local
727	20	2498	468	0.6788410549798378	2625	0.9344081808506266	95	1486	1.1415352683675521	87.95163030574308	7	3470	1	0.6300984941272351	1	978	-0.1409701643034961	5	International
728	12	2841	125	0.7311237282661313	5256	1.0	297	3303	0.8339905640410095	67.85919806385778	13	3634	1	0.9566298878161644	22	900	0.1544263790286151	3	Local
729	10	3003	785	0.9491636616521915	117	0.7546803369544515	58	3337	0.9766262174211823	72.29084156079216	12	4890	1	0.5790333277674538	4	919	-0.051093374163366095	2	International
730	16	1408	446	0.5235218322643345	3944	1.0	112	7049	0.8772298721232716	84.95008746190632	11	447	0	0.5909855227536286	26	516	0.09079294730637227	3	International
731	28	1040	975	0.8919343470569256	5772	1.0	456	7047	0.8028484855328613	91.06930875485492	1	1108	0	0.745600134894625	28	671	-0.04469960528977354	7	International
732	25	1088	935	0.7271088791171696	3007	1.0	424	8840	0.9434564599845555	77.77909673145427	12	1460	0	0.90209830388272	1	658	-0.1586219094735586	4	International
733	12	77	117	0.6882591755248356	5871	0.8208595003153748	406	8193	1.1986879260748355	84.65275077511347	13	2832	0	0.6028756026809515	21	849	0.14732691734328052	8	Local
734	8	437	650	0.7234606459184195	1849	0.5808047932794951	96	4040	0.9066645337318405	57.20297300463744	6	4247	0	0.9333567643681145	5	229	-0.09935829743999536	4	International
735	12	882	245	0.7093453377507899	1641	0.8288479837698444	266	660	0.9858187131210233	74.66415377197217	14	2919	1	0.5474606265647426	3	642	0.08109172043610835	3	International
736	22	299	466	0.8783093090939029	1568	0.9658805214427392	423	8769	1.1607438617479473	91.08459338527989	8	3056	1	0.7596660135221683	23	822	0.16615765640708052	1	Local
737	9	2077	906	0.9639737611220778	5218	0.7232734829898335	102	3968	0.8719869326406736	92.61443947151736	7	3256	0	0.6552132526603934	9	58	0.10221781939550056	1	Regional
738	13	1578	683	0.7457279127232893	9763	1.0	179	1262	0.8598171752153491	85.39828379176876	10	2325	0	0.5826006649254929	16	450	0.04692976624169129	3	Local
739	8	4243	495	0.9163668928912556	7635	0.719617554129914	45	8904	0.9336587528576753	57.86364479218724	14	4634	1	0.6361975099703763	11	989	-0.19031200212458815	9	Regional
740	26	1888	222	0.8659722678561192	4672	1.0	375	5762	1.059654457031952	77.69991829419104	2	3285	0	0.8895562847357287	24	659	0.0004279509321293007	4	Local
741	21	1410	987	0.6653403927782384	4162	1.0	375	6846	1.0412369600371756	52.46076942673421	6	1345	0	0.5170647345784789	7	722	0.086634330448907	6	Regional
742	13	3159	694	0.7936569072632738	8872	1.0	70	1392	0.9156264361547736	95.25325489706896	0	3131	1	0.9924016124105864	8	857	0.11612611153773716	2	International
743	5	1373	316	0.8334078375078473	5102	1.0	227	1791	1.1618638110358122	59.13022793680041	11	3683	1	0.8598613920289774	23	450	-0.19395949115565658	1	International
744	25	2276	653	0.5117496859452315	7201	1.0	459	4627	0.8372822097551846	66.8102624429095	9	3425	1	0.6535739427815555	24	620	0.12193536491048368	7	Local
745	24	3730	35	0.6979777756121202	3060	1.0	274	7435	1.1510345831186621	85.01903898614042	1	504	0	0.6899112830874004	9	168	-0.07770872406329819	1	International
746	17	941	397	0.9963190879237285	4126	1.0	225	1770	0.8693253938206024	88.68702967548573	11	3207	1	0.7026344313778171	2	250	-0.11652023918567994	2	Regional
747	20	1355	355	0.8186282135350468	1788	1.0	41	2645	1.0107475921863376	72.58066499605155	4	4382	0	0.5114813230332613	4	714	0.04605500479585917	8	Local
748	17	4598	637	0.667122034645888	2515	1.0	205	2635	1.0442785271021924	72.43650105894584	1	932	0	0.5369632514079343	26	161	0.16769376740458725	7	International
749	18	4242	793	0.6250120197003639	3651	1.0	103	1967	1.1742222209847542	70.6766187721952	9	713	1	0.663908867768144	26	622	0.07002035233999065	5	International
750	7	311	39	0.6047408010503781	9216	1.0	197	623	0.9152474655187015	76.19808520644443	10	636	0	0.6214002258295397	23	508	0.055319068777085145	5	Regional
751	10	2390	459	0.7008207044826038	9862	0.7720234342744348	181	2826	1.166877539983929	98.93662681686497	2	4252	0	0.8827799696707201	8	661	0.12055695034526431	1	Regional
752	22	1843	263	0.5966328453038048	4297	0.9407912549224465	448	6599	1.187176363114291	88.48449444321858	8	3408	0	0.614546716354851	13	697	-0.09965098568346727	9	Local
753	23	2346	263	0.5675930910267641	4466	1.0	484	6304	1.183791311863728	57.33336058581499	1	1867	0	0.6673526624799275	11	335	-0.1483368284622912	4	International
754	9	2342	990	0.6820316422134794	2454	1.0	46	9791	1.0056255161680234	62.46533078039556	0	2108	1	0.9809749453643606	6	323	-0.1313812669844272	4	Regional
755	19	2220	411	0.8034998463228966	6630	0.9179831913630535	409	6068	0.8637549366362685	97.8727798098493	12	4976	1	0.9237554345548744	3	340	-0.015429774568715027	5	International
756	29	374	743	0.5731995910430642	1056	1.0	324	4059	1.0104823491191965	73.76741044856394	1	1129	1	0.9127039334729098	3	851	-0.034133927950945886	5	International
757	6	1035	755	0.52217163693143	8550	1.0	47	3360	1.1254308856885225	86.73898880076953	1	4611	0	0.9140704505347554	16	17	-0.03798277976268577	3	International
758	14	4832	884	0.5173164090318458	4120	0.8916214927775121	247	3096	0.9444524871399957	55.974858644547545	3	4359	0	0.8191640343032096	17	53	0.09345956891148754	6	Local
759	28	3902	281	0.6336921262179842	3718	1.0	285	3689	1.1083185244602216	84.94348353825157	10	1474	0	0.7659365924293111	10	263	0.04785615206581356	2	Local
760	22	1789	239	0.5950661452581508	4715	1.0	280	8606	1.0329262338055645	53.965036946344824	5	4660	1	0.9145068902843592	6	48	0.17590275685829826	5	Regional
761	17	1910	27	0.7696276801450761	1555	1.0	106	5891	1.0150694852878293	88.44731308935617	5	1885	1	0.6738500359207753	19	339	-0.14364388141042517	7	Local
762	9	3187	465	0.7278600935254498	4654	0.9084634617374974	85	9470	0.9561432198193899	72.93726426255998	3	1660	1	0.7763722109648755	19	364	-0.12393854092117627	6	Regional
763	27	3948	33	0.6623833071695093	9171	1.0	58	5260	1.0735258563234034	86.97146645920108	8	2603	1	0.9350012599719795	25	363	-0.09098875802853282	1	International
764	28	885	406	0.9167714170754804	7653	1.0	233	6916	0.9479867495975125	72.08135563670652	11	2718	1	0.5527573847523234	20	239	0.027759160039967423	6	Local
765	5	4204	661	0.7524734964982632	3573	1.0	459	1095	0.980581911024366	57.47803515920192	5	2980	0	0.5148480599262653	21	85	-0.12647972890086945	5	Regional
766	26	2828	41	0.5457649960420496	3093	1.0	283	8083	0.8454043296249386	54.61076943080296	9	3428	0	0.9533741702777208	3	221	-0.106075364641055	8	Local
767	5	1446	244	0.6478821770368477	3193	0.8790927452698141	496	4098	1.1062630288870845	71.63564754772972	5	125	1	0.8579947942589486	11	989	-0.10024152137915956	4	Regional
768	22	1726	254	0.9866696330982958	8526	1.0	304	2667	1.042765800827392	52.43712498831527	8	4354	1	0.7870293850017953	24	335	-0.14405778215753062	6	Local
769	19	4381	360	0.9884886603790072	1921	1.0	229	7933	1.0912733189156851	84.11201923669556	6	3981	0	0.5695702890507574	29	891	0.02742167945519558	4	Regional
770	21	4363	985	0.6273358177735596	4585	1.0	297	9337	1.1839428120520274	97.92578718881528	1	2206	0	0.9973125830072009	7	764	-0.08567674622255694	3	Regional
771	15	1887	730	0.5836180643974569	5612	1.0	330	630	0.9021547398655316	96.39953959016603	6	962	0	0.658965122907875	5	259	-0.05386687241249427	8	International
772	25	3771	153	0.7478440731086222	2611	1.0	395	8478	1.0866093065161548	78.97596888359394	3	4320	0	0.5315305338225369	14	475	-0.011324257639817065	3	Regional
773	29	3722	197	0.7407324590834232	2688	1.0	171	5947	0.9318355285435544	78.55111942965756	14	1917	0	0.7159848154687865	9	626	0.025519903557126578	5	Local
774	26	3072	575	0.7050688436345085	6049	1.0	201	3951	0.8808223868243483	78.29948863508181	3	4486	0	0.532608260373864	22	931	0.08806099509140031	2	International
775	21	4734	539	0.7646786137469765	2176	1.0	490	3870	1.015171329734093	95.10797713644384	4	2852	1	0.7529516078134699	13	388	-0.06011053751776424	2	International
776	17	1721	811	0.6160976892591004	633	1.0	387	8445	1.1848876223058478	52.4448960452954	8	56	1	0.7072305875000344	18	761	-0.03287475267499845	4	Local
777	5	966	558	0.5574646707718436	3860	0.5991286943112302	49	2964	1.1816907178109195	82.49564809467574	2	2137	0	0.8586443222201231	21	425	-0.12359366661950362	2	Regional
778	6	967	456	0.7852307292382175	2795	0.6376880301675683	177	9958	1.163301433602706	73.26868642342166	0	4581	1	0.7404458234657828	15	87	-0.0835705823418425	7	Regional
779	13	1183	70	0.9662989983911875	6325	1.0	428	6563	0.9981252780471328	97.30172242141164	14	1896	1	0.8440854717374675	1	653	-0.19208968484324843	9	Local
780	7	1886	943	0.568874638310149	7251	0.6741049819443918	390	3342	1.0583228388758374	62.79879098883863	9	676	0	0.6477938267825245	19	677	0.06581838128650302	2	Regional
781	5	2188	462	0.8524073621157312	9895	0.8725397172109034	304	8655	0.8272881812549174	63.318031882344776	0	4193	1	0.5833454779319001	16	751	-0.13277692936668406	7	Regional
782	25	4057	600	0.7189483436901924	9867	1.0	473	4018	0.8658831950457047	88.3592835206765	1	4538	0	0.8325089878964858	17	429	0.012444040214589697	4	Local
783	20	1955	998	0.646988294864402	9406	1.0	71	1366	0.9078641057828485	71.49561701077471	9	1392	1	0.8991543174452379	9	607	0.14518856824395082	7	Regional
784	27	4039	988	0.9265546091962129	8001	1.0	155	4394	0.8995411304673498	67.91088912502812	0	1733	0	0.703817623769123	26	423	-0.12134883560422205	7	Regional
785	10	3535	300	0.728245847268591	5295	0.49947264169958533	255	1533	1.1564877505615705	65.25214362991446	7	3226	1	0.5079874354361129	26	170	-0.07926741988162096	4	Local
786	21	4847	63	0.7916560070339951	1776	1.0	178	5767	1.0036291916927507	57.5476171702979	13	427	0	0.6775913677755655	5	166	0.14135771383059725	3	Local
787	9	2170	706	0.7215281434699647	2635	1.0	214	9888	0.9713394008865969	57.55542338815844	11	2293	1	0.528175059883836	15	958	-0.02205837168521191	4	Regional
788	9	2782	650	0.5406247908347764	6672	1.0	121	5671	0.8358381795875811	60.873951835868034	6	3910	1	0.8871082636455783	12	803	-0.16816683191172463	2	Regional
789	10	2819	384	0.797452343450093	1570	1.0	339	8581	1.1113713639168783	86.22417356127943	6	3111	1	0.5254331444693099	2	950	-0.12719364871521469	3	Regional
790	7	1371	907	0.7094204875190606	4772	0.7722750008851262	94	4669	0.8014325638080082	79.97653718070092	5	3965	0	0.5651275889485041	14	414	0.00035573761391730074	7	International
791	25	3766	288	0.5433783030338148	3898	1.0	342	5155	1.1384238630692762	94.8254938231293	6	3965	0	0.7470220178656233	19	412	-0.11579728088609516	1	Local
792	27	3404	712	0.7979058672094874	1997	1.0	151	569	0.8724306846692793	77.52844655607394	5	1600	1	0.6912765052520381	4	509	0.1702128824912731	2	Regional
793	9	1578	584	0.5049354660196137	5450	0.8325312385553368	204	1019	0.9996580118425324	87.03432981543473	5	775	0	0.9102483876087883	27	619	-0.12592693696510388	3	Local
794	25	4793	312	0.6042601941272961	1592	1.0	66	6603	0.9413209572027771	65.96265532814918	7	4040	0	0.9138022747378958	13	172	-0.1395223297265023	6	International
795	9	809	722	0.8905347684526062	6591	0.37928301306586915	285	5303	1.172716385832235	91.53649847042738	0	2921	0	0.625409180875345	6	104	0.1707913310105555	9	Local
796	14	3462	213	0.5189637124293672	7612	1.0	221	6349	1.1865606615969568	91.64952014319954	7	784	0	0.9138832423223067	4	164	-0.19670910418665888	2	Regional
797	14	1407	390	0.8233410490275694	9703	0.8999064856371024	270	2409	1.1247193319413507	54.240859160617084	5	2347	0	0.5500234148072167	23	850	0.02365149103447642	2	International
798	23	2240	571	0.974853473103662	3205	1.0	329	8852	1.046934077617561	60.470223135003025	7	3879	1	0.7741284356637617	14	22	0.16616569631021894	5	Regional
799	21	3531	97	0.5855962290865033	7260	0.9340743899295847	109	3503	1.0039728987457097	94.93081673165068	6	3892	1	0.6267780305077266	5	175	-0.16253007552945764	6	International
800	25	998	208	0.7085559301047872	9597	1.0	234	7990	0.893743318771798	63.50155173240759	12	4895	0	0.9989488634241601	28	724	0.08385115021194933	4	International
801	18	2129	626	0.7877488486854991	4568	0.8965297370769635	346	1384	1.0378156652548622	75.1427855105632	11	1631	0	0.9070713929354848	9	814	0.02567201897445265	4	International
802	13	1816	409	0.7252079193669221	9113	1.0	285	4819	1.0648261951322913	96.19575779412347	6	4608	0	0.6060673632165012	12	132	0.07424183423776953	4	Local
803	18	77	44	0.8101888430908837	6654	1.0	133	628	1.1742618436688632	89.53731049588865	7	3670	0	0.6440199748793387	21	103	0.17173840968446075	2	Regional
804	5	2520	634	0.702048762583499	1336	0.6963768074980041	214	7276	1.0449112933817517	97.11767202512354	10	3294	0	0.8476488206965636	5	707	0.0472666189637696	2	International
805	23	2588	321	0.5742520645109602	3448	1.0	187	8197	1.1417514589603395	62.87514238683639	14	1125	0	0.942353727880155	26	41	0.18081534110181757	4	Local
806	17	209	690	0.5445221799122278	7833	0.8496002240270887	349	8174	0.966186579027646	83.06639831291102	10	2585	1	0.7829410037719611	7	374	0.11217115960007162	9	Local
807	17	2942	377	0.8722215780885723	4416	1.0	77	7417	1.013960522415658	69.83379576494065	8	2325	1	0.811610156949838	5	844	0.08452347899193619	6	International
808	8	4163	739	0.6193119747609523	9925	0.7015938042542454	146	3730	1.1667207283894774	61.76028940710698	4	789	0	0.5792128573310034	29	172	0.1280165263658371	5	Regional
809	5	3772	978	0.9237251563833617	4749	0.5259803852262489	71	9507	1.0988896219938404	75.70646326001204	8	2875	0	0.9765495039137646	15	199	0.09979018644225046	1	Local
810	21	3781	878	0.8715136219109202	2908	1.0	461	5679	1.16896645415023	97.93762875057101	2	641	0	0.9120363388739849	22	635	-0.13286922687889757	7	International
811	12	2521	113	0.5247265921711808	209	1.0	189	2212	0.8557333367215789	83.32816517584268	4	2155	0	0.6561536584326856	1	502	0.17526976278786693	3	Local
812	6	4900	855	0.6006055585318676	8235	1.0	365	7035	0.8814588596286811	97.04683706270836	10	4076	0	0.538588612336037	23	72	-0.0066721460975388	5	Local
813	12	1620	570	0.6459963282797692	5941	0.695757643627682	368	6783	0.9160228110453938	58.1398883372721	14	3308	1	0.6044143757983631	14	475	-0.032153185327287254	3	Regional
814	11	886	355	0.7972411244130201	1048	0.6539961130073809	304	4226	1.1339689621964284	76.48755311305196	7	3283	0	0.846085134247534	7	919	-0.09599968554204708	9	International
815	6	3988	183	0.9049135001575694	552	0.9150271406323335	484	3965	0.9577738237246562	77.00126712328388	2	3883	0	0.7640999179452708	24	51	-0.1156741547649542	6	Local
816	26	2336	922	0.5301666275792116	8022	1.0	341	4698	0.8068108541178477	60.446731751957294	8	4177	1	0.5525564906914353	16	744	-0.042567008309762316	1	International
817	26	3455	360	0.6248044759399054	8398	1.0	220	9889	0.917834927758291	62.04197546917013	10	1918	0	0.7388519830916953	8	144	0.04385012337911989	5	Regional
818	7	2720	853	0.6881048811898605	104	1.0	300	9151	0.8423858436229457	96.60185647614728	5	2410	0	0.8097347580503318	12	201	0.16352808997109086	6	International
819	22	4162	586	0.5916885772940832	5363	1.0	375	7834	1.103587025540372	72.84672362735897	7	2195	1	0.7982286968841726	4	340	-0.18944523337771457	3	International
820	16	4797	91	0.7726460487531746	236	1.0	422	3323	0.9265812054889851	95.71436281471541	14	1144	1	0.8731891476063095	18	532	-0.02433011031106852	1	International
821	5	4405	61	0.7390012396791552	9084	0.49737188346748595	245	8260	1.0675625371293211	60.831735978113464	9	3277	0	0.7230294149077267	15	53	-0.047394253337427916	2	Regional
822	26	1677	430	0.65824782102558	3612	1.0	131	7508	0.9466269415243163	70.8529105731896	10	3603	1	0.821268910112791	7	903	0.03416168166417907	3	Regional
823	16	1916	917	0.7584434434601783	9955	1.0	118	634	1.174905224880341	84.27563440629686	11	2982	1	0.724489593479898	23	642	-0.027067766117281344	2	Local
824	9	254	857	0.677910782175557	7332	0.755716709104902	156	851	0.9022534882080678	51.46481550827092	2	2234	0	0.8492604931749218	25	523	0.1719017389795111	9	Regional
825	29	3629	663	0.6715970337336454	8706	1.0	438	6992	1.0306491344897095	80.8934738590931	12	3930	0	0.979777065811918	3	591	-0.06482525986428397	2	International
826	21	3224	40	0.6326977626784962	8068	1.0	301	6033	1.0283440183117933	98.94628215364477	12	4416	1	0.636949203705687	2	268	0.11514209903707923	2	International
827	20	841	20	0.7702189671571942	6623	1.0	342	9792	1.0381917546141186	58.56037505995788	13	2534	1	0.8917175998899175	16	757	-0.08736071221192887	6	Local
828	19	4142	697	0.7220576972261634	8488	1.0	427	793	0.8873082202474185	98.37574544675797	6	3092	1	0.883778218788464	22	670	-0.05894803506765964	6	Local
829	27	3797	591	0.5981623920636119	8071	1.0	107	6469	0.9298170740505551	75.77452233113485	11	3291	1	0.7510681329316965	20	87	0.012673036967101314	4	Local
830	19	1155	95	0.5064831304490995	9811	1.0	417	8721	0.8839877790818477	72.71132427203172	12	3206	0	0.7582835699781555	23	214	0.0914478624558469	9	Regional
831	9	1140	622	0.5754647703064597	8887	0.5953056214356643	370	8136	0.8093155040033374	58.935732007189145	11	4186	0	0.54545263659768	11	88	-0.1579873860017584	8	Regional
832	25	1657	417	0.5214173007492696	9817	1.0	141	5849	1.0566643573818277	77.17685427684557	6	1036	0	0.7200960030715714	10	694	0.033814210087901614	7	Local
833	18	1889	738	0.7157994168192161	4896	0.799445424038781	297	2321	1.1983568610025013	62.50387238988874	3	3095	0	0.9731217615193154	7	184	-0.1161163697984954	6	International
834	6	3447	107	0.6125484269561792	822	0.3691203336699265	441	9989	1.0778974722839119	50.32738296307579	7	3090	1	0.8779140743841871	8	512	-0.16388324368087806	4	International
835	15	116	613	0.7102276662623623	7327	0.7466576111444011	251	9521	1.1185015591263185	89.29261541134105	10	446	0	0.6547227449286762	1	837	-0.01816984494870927	3	International
836	23	4829	36	0.6647249366850044	8385	1.0	237	6180	0.8179712056227751	66.78489290889424	12	3522	0	0.5837658741109226	2	121	-0.12610184612066522	6	Regional
837	11	1328	348	0.7690074053432834	2994	1.0	357	1446	1.0922047470234926	91.03169948396271	12	4058	1	0.5933024531037996	18	808	-0.1323003067732123	5	Local
838	10	4208	962	0.8619334143943005	9439	1.0	133	8738	1.013942104531661	73.57164761900474	11	1700	1	0.5658068766853812	12	970	-0.07323416197643717	9	International
839	6	863	229	0.7396569690669281	9866	0.5356804546571404	228	9984	0.9117792411449195	51.00761246393378	9	2074	0	0.9635990742106694	11	118	-0.11002342856704486	1	Local
840	10	452	843	0.5309840304695654	4208	1.0	232	8896	1.03986089278995	91.77415553793753	3	752	0	0.8359286682228566	21	563	-0.18300688033082688	1	International
841	22	2052	402	0.508755240707454	4935	1.0	8	2617	1.0841921218208643	82.41898220792588	14	906	1	0.8914426219505868	26	268	-0.18331835302160593	8	Regional
842	6	4216	584	0.6066155831387696	2701	0.9581254445788301	450	1994	1.1752369236559512	69.66434391260717	14	1946	0	0.5699486661468369	9	115	-0.14459754642648415	6	Local
843	22	2975	659	0.7124837556104269	8200	1.0	300	5364	0.8799703916264479	79.19440182998429	14	289	1	0.841093722767351	16	141	-0.12840503782998147	8	Local
844	19	3043	165	0.5224525143136336	1308	0.8919886349274385	427	874	1.0754511675645175	97.76443230300947	1	503	1	0.9036319384045399	21	878	-0.0597212596137455	2	Local
845	23	1136	472	0.6638669024199445	2182	1.0	361	7978	1.028790543133516	91.56020192520236	3	2018	1	0.5372320500058623	8	655	-0.16022506075676857	3	International
846	6	4390	835	0.9435128539475761	6792	0.6846112142715434	337	1401	1.036771721236146	55.77970191006411	5	412	0	0.8232481812737649	24	218	-0.016129566389554484	3	Regional
847	24	2616	412	0.5450095109260846	349	1.0	132	1458	0.8387957808771601	69.40835323969945	1	4354	0	0.8739882875978506	14	381	0.1996120828065533	1	International
848	29	4538	329	0.9742582548847868	8229	1.0	19	5419	0.9760620577696694	93.08472336699691	6	1434	1	0.6111997105441582	25	894	0.08588421418183428	1	Local
849	10	821	950	0.9283358877545598	346	0.6651999075756065	162	4571	1.0503979425400574	66.5074704405684	10	84	1	0.5921116368206882	1	971	-0.14387945077939202	8	Local
850	5	3722	511	0.9158905780067694	5882	0.6248098270867135	190	7252	0.8821504581753046	57.83980799231115	7	4774	1	0.7506162982769968	17	498	0.10828326275112538	2	International
851	28	3298	779	0.9318292554381455	7706	1.0	81	675	0.893773012008965	91.35012168546578	9	4497	0	0.8132483959915447	23	253	0.17126216268001498	8	Local
852	19	1719	449	0.5400251326264915	3605	0.6692163021331098	345	2440	1.040024292154433	76.38488621983232	0	4656	1	0.6350608233807339	7	936	0.11360466728472696	9	Regional
853	27	1606	20	0.5755840469893484	7887	1.0	133	6976	1.0779805784180116	91.6915462288141	3	281	0	0.8355755018144512	26	366	-0.05234666555815215	1	International
854	14	3008	60	0.5671862132805411	3841	1.0	116	6084	0.8809059126719176	83.33545788319474	11	4709	0	0.9107660322838413	18	20	0.0736371118665074	5	Local
855	23	1201	604	0.555620905375688	9664	0.9385567715130175	337	7890	1.0365379130825754	58.747575607788136	1	1098	0	0.9917400301640651	10	347	0.13181266426131177	6	Regional
856	21	1267	691	0.6638556097661146	3407	1.0	139	8771	0.972245517690752	59.91321796592064	1	3736	1	0.8543373968957809	17	232	-0.13979219769527013	9	International
857	9	2281	231	0.9151084414752637	6877	0.7743483359830707	58	1955	0.8662013718136766	95.59298943894255	10	593	1	0.926161248087785	2	995	0.04953808925214362	6	Local
858	8	4392	352	0.6259810718156147	3982	0.3493614419243317	400	2336	0.8407042237151569	85.97350657049057	3	2622	0	0.6130987387707221	16	842	-0.09792319977960343	5	Local
859	14	3994	827	0.62211083949613	9548	0.5547010086405657	80	2976	1.1112931120471992	74.84810095052555	3	819	0	0.6054308191502906	29	255	0.12228068428523725	7	Local
860	28	2092	670	0.8379443787103067	5118	1.0	454	7044	0.9204421694622791	86.83530191904548	13	3950	0	0.9783531235387166	20	94	-0.005109932153469193	1	International
861	21	755	465	0.5484625510683585	4259	1.0	230	8477	0.8534927377170143	97.3892451852819	12	2906	0	0.8594247025330726	6	258	0.15348187438543465	8	Local
862	14	2719	961	0.680139996180962	5225	1.0	231	2995	1.0564471770312809	93.99661060135426	9	4515	0	0.5576059951932477	3	475	-0.07131769163119214	6	Regional
863	21	2163	323	0.6477131534221106	8131	0.810841291833911	247	9170	0.9377111349397615	72.57601016938378	1	970	1	0.7121904671426981	26	863	0.005871837735826668	9	International
864	24	3027	574	0.9236504320647106	2946	1.0	82	3690	0.8152600682818942	50.802867857699994	6	1645	1	0.7804735192038276	15	924	-0.17180217603348755	2	Local
865	28	4399	710	0.75725063881273	1327	1.0	238	4775	1.1776171436186216	66.58822138911604	4	4128	0	0.6134229613496064	4	446	-0.15344854917142894	8	Regional
866	9	4428	720	0.8232367820609705	1631	1.0	118	4953	1.069020202515849	65.126035738636	6	4223	0	0.6663728222905658	29	123	-0.10296636603638426	3	Regional
867	6	472	777	0.5645171691031177	6842	0.4734497401431902	3	8803	0.8764828682512941	67.18451044467429	2	4071	1	0.763959909569694	6	292	0.16816483346725447	2	Local
868	10	2071	829	0.964459130277955	4352	1.0	274	7647	0.8195819277845224	97.55669539407862	13	231	0	0.8071156397836055	11	438	-0.04155529068358371	1	Regional
869	25	3843	173	0.6612260770625523	486	1.0	116	1894	0.9970739117401654	62.534002697511845	4	2544	1	0.5340252052455264	13	355	-0.11874746414929725	8	Local
870	6	4181	635	0.8534194189215807	3780	0.4843170400179436	110	7078	1.1983697700425429	65.7382158248902	1	2321	0	0.5933801145491888	4	959	0.1923237392253344	5	Regional
871	17	580	542	0.9773130899577718	5429	0.8114910499972301	135	5180	0.9486223442182536	66.4210089085748	10	2422	0	0.7461045197649906	22	852	-0.11452359618386967	4	Local
872	15	140	44	0.7543244308080013	7375	1.0	203	3877	1.151940575206402	89.20192920647887	9	4913	1	0.5708076442292995	21	424	-0.007712059160873558	8	Local
873	15	3422	827	0.7537676293669278	3897	1.0	303	9735	1.085495562174206	80.79681541826426	13	95	0	0.5575982140651752	18	173	0.1289679576070633	7	International
874	20	1992	44	0.558624711779226	6391	1.0	143	6998	0.9029038294149058	92.91209253043743	11	3606	0	0.6759812537276293	3	953	-0.1282459642565006	5	Local
875	15	3855	615	0.6951377782115646	2867	0.8287360126827369	357	2857	0.8175745745710026	57.22941579889935	8	950	1	0.6930928009170034	23	991	0.1514277547138964	3	Local
876	23	1290	125	0.9262324694407678	5277	0.9019478960920294	62	9139	1.153071647882631	81.12794443614402	3	4734	1	0.7265159631462803	17	639	0.11709514832762585	1	International
877	19	1808	772	0.5675532535494742	2204	1.0	78	8339	1.1234032820497877	90.54670694070501	14	3179	0	0.653288448768629	20	156	0.16850007822342294	2	Local
878	29	147	138	0.9587520652803287	8362	1.0	23	9197	1.0827734064846406	90.3480949232806	12	4667	0	0.6893800083607986	24	646	0.018781197148375478	1	International
879	27	1529	990	0.8336547071933283	8788	1.0	164	8828	1.1914000153856175	68.12923367240951	10	2837	1	0.7139240326453737	25	779	-0.0009048012181503418	6	Local
880	27	4676	127	0.7104799175295192	7301	1.0	145	8306	1.176196596104389	89.33089035746437	3	957	0	0.8556892983495175	21	829	0.10519994530502957	8	Regional
881	20	1882	349	0.7732492092628287	1607	1.0	278	5393	0.8772620081561324	93.16571978245909	10	1345	0	0.8558806760436901	18	680	0.09430844711456976	1	Local
882	15	2635	199	0.5752483038683505	5572	1.0	280	2340	1.010128552046319	56.81175573640373	10	2468	1	0.5810251462513495	10	10	-0.08292413206027094	9	International
883	26	3697	900	0.6087416465688655	2852	1.0	155	1572	0.8829389042742017	67.49073283611861	14	309	0	0.6448336483612103	3	700	0.1449578844186627	7	International
884	20	129	150	0.6432042135333365	2003	1.0	17	561	1.1563869897682189	86.09902299004919	6	1868	1	0.7279609848504012	14	128	-0.04548367896577438	9	Local
885	12	4759	826	0.6924230590872072	4092	1.0	151	5381	0.8167049900105003	71.47304856697389	12	3261	1	0.6810851848661383	6	362	-0.06804072927921867	1	Local
886	8	2273	622	0.9577609974964924	8720	0.6440214520571892	327	2137	1.0803074024201844	99.86240426476027	12	2222	1	0.5426882491126979	5	966	0.16334012991114605	8	Regional
887	12	2619	950	0.6837845124825785	4337	1.0	128	5162	1.070393735399775	64.43701260779225	8	2465	1	0.9331645236496557	15	884	-0.07961564869169063	2	Local
888	8	1822	772	0.7619176201931105	9948	0.5776965175967962	125	8518	0.8883183049738346	71.28588305182734	12	2089	0	0.9728741126021445	28	724	-0.11390451892759153	1	International
889	28	4568	778	0.5810130807089211	2401	1.0	385	5224	1.168937061289032	54.96086574010708	12	826	0	0.8752355227184057	3	926	0.1602961896588776	3	Local
890	29	1173	187	0.8679866005260353	4971	1.0	178	4552	1.037305577071185	88.59633271847188	12	3473	1	0.9956817990972548	18	8	0.02996708762447481	2	Regional
891	7	3861	242	0.7801404245333508	9613	0.7161963213590923	319	4516	1.1638710834562165	90.98354707123855	2	4254	0	0.7898843485349298	17	721	0.03186574886401741	4	Regional
892	7	3524	488	0.719953728991686	5875	0.9016163140474617	378	1137	0.9865165110341388	98.9435681333857	8	1354	0	0.9094707481275849	29	982	0.12809705572059288	9	Local
893	22	2673	297	0.9735932327790968	3934	1.0	306	4019	1.1238730265270669	89.55056307499109	7	4344	0	0.5749219504021201	13	632	-0.07055553914991522	4	Regional
894	23	1453	209	0.9453254220709184	9482	1.0	91	9626	1.1254179959312391	64.55151210028401	4	3806	1	0.7889765473602677	3	966	0.16408343795494423	8	International
895	23	2628	550	0.8297556361722487	3784	0.9942632083089742	127	9783	1.0652152740711391	86.94104331373597	5	4515	1	0.5677371250793961	6	710	-0.1729056975454767	1	Regional
896	25	381	545	0.9609062030782636	4546	1.0	244	3202	0.9707297407145155	72.25816246575685	12	2197	0	0.8965910054307261	12	371	-0.06078305852070512	6	Local
897	9	4798	774	0.7823908974665363	4586	0.8245753724786047	354	3839	1.1615007623580391	99.02842650507057	8	3056	1	0.5676835867966932	23	226	-0.06745552848923517	9	Local
898	22	3658	640	0.9134685758576334	2535	0.9401658860666939	421	3536	1.1330750695516678	89.3721869645976	0	1032	0	0.758760195987823	4	996	0.1558115259960267	4	Local
899	14	789	965	0.7047300820925931	1581	1.0	365	1484	0.8922257977786068	68.65067984984812	9	231	1	0.9102586435486613	17	584	0.025791628284111134	9	International
900	26	4656	209	0.5433720956739738	2901	1.0	383	2790	0.9717568909073946	89.66997687306193	8	3423	0	0.9044666448718464	24	44	-0.05223793802201723	2	Local
901	25	91	237	0.9970742947645548	8006	1.0	399	2951	0.8562956988790869	68.60840763868563	14	2733	0	0.6911139788653492	4	453	-0.08602595040265132	9	Regional
902	10	3928	318	0.5828157604132862	2960	1.0	110	5653	0.8102958642612578	81.90968477272646	11	2204	1	0.6400321142969777	5	868	0.01336035070050276	6	Local
903	5	1999	330	0.6257550196294946	7554	0.33092328577376107	56	7530	0.8308009107901118	55.30955290487182	3	3848	0	0.8628195049215543	21	117	0.07151966931107456	1	International
904	9	3510	255	0.5815516947124197	2585	0.7903492793488278	466	7888	0.8392665977213826	72.2621081051812	7	54	0	0.6239976246954206	7	633	-0.14548133169402983	6	Regional
905	13	2178	187	0.6687397589893725	5777	0.8631762644485284	312	591	0.9391764757875073	53.75239240981502	8	1951	0	0.678888628364178	20	295	-0.0762175347945536	6	International
906	16	4547	799	0.6446400668631693	9540	0.7433059006332244	452	2950	1.1705261426502138	75.78607876547049	3	4517	0	0.7897762091050637	13	250	0.14363231245414249	1	Regional
907	18	2204	212	0.8005511242746175	7272	1.0	285	8901	1.0349985587252033	78.77400515500324	9	4416	0	0.5174755736789531	29	33	-0.07613950153793998	9	Regional
908	6	1287	261	0.9982300072096422	9558	0.6185287041267165	471	2724	1.151885658572565	87.34949078008555	2	1929	0	0.6933441597334338	29	319	-0.16414991035155918	3	International
909	21	1816	181	0.5262545277427843	3322	1.0	43	2320	0.8189135355201286	67.9360428866777	10	4064	0	0.9037746098742783	17	573	0.06921528001050442	2	Regional
910	18	1891	895	0.889221556646661	4509	1.0	86	5903	1.0531865731141519	89.07929838998926	4	1523	1	0.6018574380903257	9	919	0.18167272690556957	7	International
911	17	555	358	0.5639959622032433	959	1.0	148	9563	1.0083466983860987	80.19214977298454	2	4183	0	0.86255598451745	1	82	0.016014146644125177	3	International
912	13	1891	810	0.5099175123161078	4354	0.9314138860697101	214	1947	0.8640419195877003	78.41385049055866	12	3031	0	0.8872641573635197	19	649	0.018624260201518805	8	Regional
913	29	4865	474	0.8192884100578475	1100	1.0	268	4769	0.8868294011542127	60.956309834012615	4	4621	0	0.5306824688905707	23	787	0.18065549753901372	1	Regional
914	19	1444	154	0.9366576144346836	2302	1.0	380	8248	0.8609431188340053	96.69861577859177	12	4876	0	0.5439156278238331	1	950	-0.19625203796111781	9	Regional
915	29	306	212	0.5881492533241977	8685	1.0	365	8348	0.8956259577148704	58.86382485359784	6	1624	0	0.8589845055088747	16	982	-0.1867995413255367	1	Regional
916	26	1770	421	0.6708068923209737	3243	1.0	227	1228	0.8006069856510273	53.4344833281227	6	1396	0	0.8343836867489436	3	643	0.01970829716662581	3	Regional
917	19	1121	411	0.5843751021115386	748	1.0	218	8135	0.9259604672011367	90.98717981291058	1	490	0	0.9509908362024821	12	396	0.12157761190837085	8	International
918	28	1672	620	0.9532537846514586	7918	1.0	270	2575	1.192333779647075	67.7865423243821	7	1506	1	0.7282368994526306	16	243	-0.16372557455117792	8	Local
919	15	2116	61	0.6351802162090613	957	1.0	445	7948	1.0509989882912505	91.2025202495713	13	2986	0	0.887410087100216	1	474	0.026352397631860425	6	Regional
920	20	1119	112	0.7223564457030512	1685	0.9601670911183813	236	6445	1.0157177705816367	96.59172282493726	8	143	1	0.8861043228071787	27	305	0.05975944093560093	4	International
921	21	500	234	0.9473706381415392	6344	1.0	212	719	1.019391449842003	70.05998815563623	9	3543	0	0.7741210332350964	1	994	0.0018420659780687687	7	Regional
922	8	947	368	0.776434601881336	6821	1.0	100	7529	1.0399702985395662	56.98983745172854	11	4896	1	0.5776930341336612	12	498	-0.003974339778487712	9	Local
923	5	4886	532	0.9664249003843529	9250	0.8860740107748881	76	1600	1.0960936066947295	55.108520140155434	7	1633	0	0.9501855329265869	3	670	-0.15256523408229927	2	Local
924	12	3778	354	0.9632252073235195	1782	0.7342958385464278	255	2769	1.1183973890610022	59.03062912355638	9	3855	0	0.7548424321853341	19	923	0.11098574238935982	6	Regional
925	21	131	418	0.7308005099468604	1365	1.0	189	4698	0.811715706713424	63.70214220401319	0	4871	0	0.5307309404870415	10	460	0.11735640141684472	1	Regional
926	7	786	943	0.7911913063666853	5863	0.8166383672798438	9	5059	0.8746041392562275	81.8218591444238	8	3941	1	0.6754166198866494	4	205	-0.03212751951647136	6	Local
927	24	4224	183	0.6151571368564684	5524	1.0	353	1994	0.8661822428389051	88.3601578428206	5	3088	0	0.5911602435171	3	738	-0.05734308354485215	3	Regional
928	19	3994	125	0.9952679094005816	6938	0.9684334560953178	125	3965	0.9518105845563625	72.67472115508797	8	1380	1	0.9311662762845694	2	909	-0.07719311174857886	4	Local
929	19	2257	251	0.6391583302058974	7793	1.0	216	7705	0.9062651143222362	93.15079051628342	14	502	0	0.6379163698047615	29	660	0.110569693965272	2	Local
930	28	3998	577	0.8916534939904757	1839	1.0	457	5069	1.1274377606408095	90.2882994859001	4	1579	0	0.8964994462111553	23	104	0.13124451317355507	1	International
931	26	2052	736	0.656484530077613	248	1.0	408	9093	0.9643136339320415	50.39363030416753	13	2336	1	0.9670744931734143	22	941	0.0625065018245407	6	Local
932	18	1741	552	0.6565211310448925	2786	1.0	222	8270	1.1362588486969503	78.56783100872062	3	4566	1	0.9780915338061168	11	9	-0.18537650628934524	6	International
933	27	1229	196	0.551931463350473	1031	1.0	197	8057	1.085973185409793	70.33532594146936	14	4170	0	0.6464277656302952	22	746	0.14105753037706048	5	International
934	18	2985	698	0.7799479053982898	2123	1.0	392	5188	0.9758623909941448	73.83843906418947	10	2040	1	0.8326307802805334	28	968	-0.03971912444541767	5	International
935	28	2565	313	0.6224161690641046	1442	1.0	79	6673	1.1831351606672627	80.44823092163978	12	1454	1	0.7639279020811913	20	714	-0.03746121100471114	1	Regional
936	6	4998	284	0.5741973788788094	397	1.0	429	2662	1.1160735927871737	79.19232083027384	4	4166	1	0.9849986929523098	19	484	0.14716389748530795	7	Local
937	17	511	807	0.6133333472583667	6164	1.0	437	7790	1.080951003679922	94.73673357565977	3	635	0	0.8807176655720896	27	110	0.12797286799330937	9	Regional
938	18	2951	871	0.6255465785320149	6314	1.0	247	2051	1.1132525822776418	67.79110579755343	9	1099	0	0.524257690215366	15	625	-0.1959560427389799	4	Local
939	28	166	539	0.752041728059743	4792	1.0	276	7078	0.9677074611990748	80.07532990794272	6	3877	0	0.9398977385880212	20	267	-0.03078757618057265	4	Local
940	23	1704	289	0.6929615182777811	6893	1.0	314	9987	0.8443747082132044	97.18635553833508	10	1439	0	0.949173316220381	26	97	0.17175187415314586	7	International
941	11	4611	849	0.5377451405109801	8568	0.9064378274279883	335	7737	0.9645014193745304	67.95471249827779	13	1206	0	0.6263973106386362	18	664	0.09886015121854108	5	Regional
942	7	1848	231	0.7680142914479305	5171	0.5558562311130675	214	5811	1.0062197491419047	74.91798199364811	1	3176	0	0.905390363523153	24	855	-0.0668266727674893	5	Regional
943	19	709	182	0.8938737257943823	6320	1.0	224	1491	0.8426323501844587	53.56839413495085	10	4094	1	0.9960839209598135	14	852	-0.11951767789378419	9	Local
944	27	3287	842	0.7871175804469976	7061	1.0	70	7594	0.9481278069764216	95.48253162272508	11	942	1	0.7267370859050842	14	383	0.1907413683701797	9	International
945	18	2172	576	0.9872701261258854	328	1.0	358	2215	1.1710327620339487	90.20919497714434	1	534	0	0.8541012887053123	17	842	0.13092999127348998	3	Local
946	15	3869	936	0.5495751040722356	8258	1.0	367	8964	0.8529548019753905	52.79954215443554	14	3156	0	0.8426685821403046	14	945	0.14333288120053805	8	Regional
947	19	3393	764	0.9105761683790548	1834	1.0	417	3062	1.0505449116346997	85.58969357777093	10	1237	0	0.6244165776868902	9	222	-0.037943376170184534	3	Local
948	17	2600	72	0.7528463349486665	9353	1.0	445	5973	1.1378481064343215	95.3510669663352	13	472	0	0.69309186516409	27	487	0.07372913279031135	3	Regional
949	22	4940	252	0.760797588772614	6239	1.0	139	1515	1.0929464198992496	88.36878093416942	7	2471	1	0.5974257947854003	7	150	-0.05958778012344115	6	International
950	10	1636	457	0.7595499673247742	7515	0.7126022919261084	476	3831	0.8778585077601928	78.82997798341137	10	766	1	0.6318093164198704	3	82	-0.005620946183583386	4	International
951	7	4732	873	0.6626594139538192	1484	0.8065261864006604	131	6926	0.9632921761613896	95.79850446481557	5	1412	1	0.7029679495256257	13	611	-0.18207713938924203	2	Local
952	23	2797	702	0.6622775071201262	7809	1.0	366	7681	1.0246846940307324	85.93270799028679	7	3451	1	0.6237179893792599	5	60	0.09221457273754508	2	Local
953	19	684	537	0.8159222533212379	6017	1.0	305	7723	0.8535572168691086	55.15105723819638	13	1790	1	0.907383826380505	1	888	0.12498670105200749	2	Local
954	29	2932	970	0.5223825426915583	7211	1.0	441	2569	0.9041028324318029	61.15505441296141	5	3700	1	0.5748153648361782	9	978	0.10991111421909289	8	Local
955	27	2861	63	0.7943930226509017	2221	1.0	67	4107	1.0637768784623935	57.60203558290897	1	4804	1	0.744484293713713	14	748	-0.009903354692780253	3	International
956	9	4503	622	0.8622953591054577	682	0.5498126143421396	157	7568	1.1337603467993917	65.53308526375532	0	274	1	0.7922890479017859	3	262	0.03320385785714297	7	International
957	14	4065	727	0.6781631467377089	9795	0.9818401918160234	376	2236	1.1766003658203692	63.00597902935596	5	2711	0	0.6979373814313361	15	304	-0.16844344062472005	8	Local
958	11	2789	535	0.6086784697298167	3496	0.6808907285988051	11	4633	0.8840932876699892	63.267866530279704	8	2757	0	0.8228788093500699	18	300	0.0281450498889928	9	Regional
959	29	1934	652	0.6066934563614522	7629	1.0	357	6733	1.0178263602021131	67.16262133396685	12	4812	0	0.8322534183145873	18	533	-0.17491232250189348	5	Regional
960	21	1568	594	0.540919826672283	9239	1.0	252	1100	1.0547834319685332	51.12526863884441	1	2450	0	0.9168647788984403	13	793	-0.0508452535494969	2	Regional
961	11	671	111	0.5448596596032041	8017	0.8502304915946084	365	5235	1.0871246827876966	63.80662730045694	6	1274	0	0.7453163982493661	10	202	0.06947935063384969	8	Local
962	26	4627	778	0.5833439340972963	2875	1.0	183	1959	1.061536994831365	58.554600620079135	12	1291	1	0.5215756193928267	2	360	0.19316126612891377	6	Local
963	16	1587	750	0.5095864525265436	7884	0.7679394790908591	107	7545	1.112836681381169	52.93267809306575	6	4773	0	0.9657504714793098	29	884	0.19352536155998618	7	Local
964	29	2387	973	0.6331177037620921	2577	1.0	480	7215	0.9606080668793444	71.395850875093	2	4876	1	0.5570036834269996	1	912	0.09536185301448674	4	Regional
965	21	2044	457	0.6532009146239801	6790	0.9714600060145469	50	4834	1.0070706977160395	89.77521586601426	0	916	1	0.5752209531646932	22	687	-0.10999489258694305	5	Local
966	17	2120	356	0.9976106266780654	6272	1.0	143	9806	0.8657171216239521	74.77492927854684	6	2335	1	0.9057134018411279	8	755	-0.1334281014634841	9	Local
967	24	4951	762	0.9958438688280626	1479	1.0	132	3563	0.8113118770979606	85.18125574173895	3	2560	0	0.6671284342675078	12	721	0.050176088085529036	4	Local
968	29	4980	313	0.5935244234185424	7898	1.0	288	4231	0.8668164020322078	55.8099538145045	0	353	1	0.5293244661592422	28	665	0.15567393470580326	4	Regional
969	8	2415	719	0.6065160790484623	3205	1.0	436	4181	1.0836174141621435	72.14624450480203	2	3431	1	0.5435921595467591	24	145	0.16266588186318676	7	International
970	14	2895	839	0.7459531852802163	6123	1.0	235	2598	0.9117312985932139	60.493682505652245	11	3171	1	0.8059495936878613	9	458	0.1514657214826271	8	International
971	7	3088	944	0.5743921668688551	4133	0.36171200338774484	318	8371	1.1000238312005817	55.396990358630234	1	4409	0	0.8406139095684084	8	866	0.06679743855565767	2	Regional
972	13	904	699	0.7520197040790959	5057	0.9827935212405001	354	9514	0.8118789221373356	61.65329636793559	0	1522	0	0.5202500844256672	27	470	-0.15256916308185825	7	Regional
973	17	2778	986	0.6996948524025371	7608	0.8947947201563379	202	5320	0.9260684496541203	89.42539984231394	1	411	0	0.5940955507781825	12	568	0.13132117880197136	6	Regional
974	22	965	283	0.6623114455249361	7980	1.0	94	9920	0.8207644410128249	78.73688060030773	7	4588	1	0.9571260818497005	11	182	0.1376742567241126	6	Local
975	19	4988	124	0.9113025854048876	8741	0.7511234577402881	41	9557	1.102174880777744	61.45595262597361	2	2445	0	0.9822307825936074	25	658	-0.03268637718756526	1	Local
976	8	181	243	0.9140588499965288	3161	1.0	210	8489	0.9632386221532392	61.27133498645115	11	4985	0	0.8033956205861572	13	316	0.1566664031501359	8	International
977	19	1166	438	0.9939447334918633	8916	1.0	401	9054	0.8723078925969222	62.09738928133258	1	1182	0	0.8321135591067951	6	857	-0.12454841311064091	2	International
978	26	3643	997	0.6115440570407911	7876	1.0	133	5101	1.029654939102246	89.56670463047769	3	1361	0	0.9978927312709032	25	790	-0.008591642628324653	5	Local
979	6	910	134	0.9441387485718731	7273	0.9046615927537702	328	7147	1.1870470236995878	81.60495451785398	0	2999	1	0.5440119678837095	28	737	-0.022576536005578962	1	Local
980	19	343	910	0.7689229648369655	4531	0.9115841824578644	382	3322	0.8198780064130573	62.90993056490662	5	3678	1	0.7712627739577105	11	836	-0.023117282355797464	7	Local
981	12	2738	254	0.795729715666176	9192	1.0	232	4051	1.0433692153909755	69.00549449854967	7	1731	1	0.8765621700238435	25	894	-0.19642410614928774	3	Regional
982	12	1049	803	0.9481466071662632	7944	0.6527012941984602	238	9299	1.0778586620879598	67.4528589313661	1	1613	1	0.6119206967616379	2	686	0.0973861257076446	6	International
983	21	2346	293	0.97131539818916	492	1.0	325	1900	1.1376586751218358	64.3162588366855	11	4179	1	0.9745964314176758	16	451	0.16030591897909557	5	Regional
984	16	3735	974	0.8634056288503187	2115	1.0	81	8395	0.9324986071552609	88.78651106188298	5	2946	1	0.8254177625810193	25	977	-0.17089022745601679	3	Local
985	23	336	249	0.6739212159675619	5794	1.0	487	1051	1.061308390572662	71.75190025706092	9	451	1	0.6061721624149286	23	665	0.05766667642111989	1	Regional
986	14	499	748	0.7448339948342526	7506	0.840061216522155	39	8888	0.8332049315911576	62.61889250970038	3	3354	1	0.9414398438027265	1	133	0.12781058556534175	1	Regional
987	13	2388	53	0.8075269320270549	3421	1.0	234	4111	0.8425940201785866	80.6707584115936	7	3041	1	0.5479321593417519	20	332	0.00874057314032925	9	Regional
988	9	3290	407	0.9143200194930485	7964	0.7550911996285878	475	3652	1.087580031626707	79.51213609786751	1	2249	0	0.9927725242866101	15	875	-0.05543510340831234	8	Local
989	10	2753	728	0.8289738526887778	346	1.0	288	3355	0.9826309425613073	80.11152734402263	10	735	1	0.5839216885108593	26	872	0.056714547533684545	1	Local
990	24	3166	520	0.6827238083438115	2699	1.0	391	6737	1.0015242016157535	78.54044085950447	0	1420	1	0.8624968790736847	11	984	-0.1544683411366785	3	Local
991	6	4621	914	0.7089402256801471	4160	0.6452612224669656	342	8369	1.1485357352680745	96.21166800426997	12	2081	1	0.6410447011669816	10	830	0.08578496887220322	1	International
992	28	302	481	0.5252188510196374	6307	1.0	332	1326	0.8587139913481743	71.17873414711804	0	2354	1	0.5323589660532742	10	276	-0.13415227657390064	4	Regional
993	17	1469	468	0.962133930218568	2882	0.6786329120246305	178	805	0.8750577247958471	94.75712962917981	2	4841	1	0.7270919741260995	15	617	-0.09230748035576397	1	International
994	10	2386	848	0.5440595066647467	9437	1.0	88	4439	0.9567155518028017	92.16119906781819	9	315	0	0.9797756459775442	10	553	0.0008120931795780884	8	Local
995	9	1285	233	0.7899653953427723	1934	1.0	305	893	0.9505909745521163	97.23073546695548	6	4317	0	0.6276671901784586	10	178	-0.028034000745929655	8	Regional
996	29	1049	65	0.9358259406194109	5344	1.0	427	6791	1.0240533643163237	83.47969454174509	11	3116	0	0.672299509873127	22	687	-0.02854169309186827	6	Local
997	5	3810	424	0.7104326247575036	3207	0.9019657827453422	145	7057	0.9744903742453715	89.8168525154627	4	741	0	0.9928349757439868	5	463	-0.12994504108141727	5	Regional
998	25	4166	352	0.9000627437556857	4303	1.0	455	1235	0.91705714101163	51.265117990893806	5	3543	1	0.7860596532441991	27	98	0.08172247114762443	1	Regional
999	26	4461	259	0.9019080398181476	2333	1.0	496	7214	1.1410403888418457	92.11964414558238	11	2995	1	0.8540796454526127	22	799	-0.12038605388150062	3	Regional
1000	25	2661	273	0.5299230192931235	8310	1.0	465	2034	0.8605034135471737	66.9864383570268	2	2287	0	0.5800029004664127	10	69	-0.17674870219497804	7	International
1001	10	1496	247	0.7060718628653608	3059	1.0	276	6689	0.8039265157666723	94.42230540157149	3	2364	1	0.7623642480253294	15	876	0.1770895679495897	8	Local
1002	10	2220	752	0.8455127433435218	3917	0.7130013540276282	475	6522	0.8578570883085003	69.7850963820232	11	2672	1	0.8575583018478664	12	904	-0.1953723982469454	6	Regional
1003	27	2971	910	0.7111767545344414	2241	1.0	301	6195	0.9917110782768017	85.78855444716902	5	2739	1	0.5354339749715114	20	895	-0.06620779558067597	5	Regional
1004	20	3733	185	0.7725836240896781	3914	1.0	458	8197	1.0344962448262087	98.56282441433453	3	2939	0	0.8546740368533419	13	954	-0.025206803763103386	9	International
1005	8	2311	604	0.79722895230332	8419	0.8343790462557859	454	7253	0.8620633213225408	86.57583451875867	7	4270	0	0.5301879582451112	29	258	-0.04045828078251895	5	International
1006	15	1995	756	0.5756146883656212	8281	0.8430493291296659	432	6207	1.0294781072869523	71.60471678368084	8	572	1	0.5853009440346403	11	320	-0.11827018662816631	6	Local
1007	28	4984	530	0.7059906030742649	8083	1.0	416	1538	0.8145975559587854	80.06664749402262	3	2052	0	0.7326818824891593	25	17	0.020789403828502084	3	Regional
1008	27	1903	617	0.5142316108417829	6625	1.0	245	5638	1.0479914971563953	64.20074115553169	11	2200	0	0.843499069988293	18	139	-0.19530730028636756	2	Local
1009	13	649	612	0.5748130415976722	5990	0.9317096669039469	124	2203	1.0113721370069133	89.42045512864233	1	4231	1	0.643691058555573	11	88	0.02720648006151888	5	Local
1010	27	4937	975	0.7561270316882494	1983	1.0	136	1149	0.9673109460269883	76.97765472509026	2	3046	1	0.5074498492998311	7	50	-0.05952103023596825	3	Local
1011	7	4185	746	0.7867929989694051	7509	1.0	251	6331	1.1687933278567295	59.209566443908145	9	4372	0	0.9623633026048594	25	16	0.08803726404660622	5	International
1012	23	3453	695	0.5731172032958312	8270	1.0	44	9609	0.974015649653897	77.44603585904065	13	608	1	0.6407208751682187	18	864	0.16242701725863384	6	International
1013	12	3040	409	0.8778096351062102	3798	0.9292715545588387	318	2183	0.9477926687649676	76.33665681397177	10	527	0	0.7405523353186625	29	481	-0.0007372451106199551	7	Regional
1014	9	4793	771	0.6864939439354963	9943	0.7286163735696873	108	8376	0.8889636958442899	57.37905199618636	6	3000	1	0.5328513982022282	19	671	0.03132495904847454	1	Local
1015	8	4327	442	0.960324964413836	4165	1.0	339	6644	0.9251910790973639	57.69510028956157	12	480	0	0.8426980896643941	25	766	-0.08125087768426731	1	Local
1016	28	4410	944	0.6938313616527032	2658	1.0	83	5740	0.8876436991052378	77.32110800130675	10	4315	0	0.8968372122332182	5	348	-0.12324244561368931	2	Local
1017	10	2868	430	0.5749054882163023	860	0.8448779557218025	278	8798	0.8700787443166291	93.4519380294854	2	3971	1	0.7301425596575863	12	305	0.07571261626573117	4	Regional
1018	6	912	600	0.8789852293403788	8993	1.0	419	3661	0.9664079450260399	82.62650916796153	13	4673	1	0.5794584603377367	28	89	-0.02773475205539544	3	Regional
1019	24	4577	668	0.7839004002196645	6747	1.0	412	8543	0.8233789266559502	89.30325738749255	8	3508	0	0.5610516248317508	29	317	0.1237425940509706	7	Regional
1020	15	4105	683	0.6933440841220779	2403	1.0	161	7315	1.0528069895595724	79.81141676506728	6	4617	1	0.9730183321035194	12	356	0.14026112560774012	8	International
1021	8	1269	466	0.6779785817161308	3826	0.7569097938349962	262	7678	0.9884574090503166	55.58466205787822	4	264	1	0.8629876314830682	17	352	-0.14360838982212068	4	Local
1022	19	3845	422	0.5753844867786355	9604	1.0	396	6224	0.8793741671736177	60.17339929172041	2	298	0	0.6946599889900686	12	279	-0.05294784745969569	8	Regional
1023	10	4654	116	0.6704173137330057	5052	0.6929633668939764	97	7529	0.8026474326015881	91.06554651350334	12	1159	1	0.600297637049795	29	832	-0.10806422485296202	4	Regional
1024	26	4592	398	0.5146720704891675	8435	1.0	306	985	1.0292531815463304	66.18382129155864	10	4252	1	0.8223129357749945	8	706	0.07479824726338502	6	Regional
1025	21	577	689	0.7512009570378855	2839	1.0	377	3920	0.8271603301555153	88.988914314888	5	505	1	0.8397092632735674	6	753	0.001595726383325502	9	Regional
1026	28	2972	205	0.948361870906868	8496	1.0	482	4465	1.1928347729322957	71.12821074146916	8	4780	1	0.8876349090378064	2	391	0.14743260244549122	8	Local
1027	10	3254	699	0.8976653981076635	6021	0.9690476905440524	61	7526	0.9942445097032613	74.16692228980823	9	851	0	0.7655536854080278	20	889	0.13646085444197914	5	Regional
1028	23	1212	263	0.5142605986021072	2274	1.0	50	6759	1.0155882861363668	65.02923644416985	14	1102	1	0.618273192986083	1	756	0.06474447935717909	1	Local
1029	29	4814	650	0.9406301631341163	7200	1.0	76	1242	1.1570880816450817	65.68264489092093	2	2293	1	0.9646767785345229	13	585	-0.09166322472652513	4	Regional
1030	6	3614	727	0.7261624144412766	7116	0.42392797676576854	165	1105	1.1791292910245206	58.01682251359529	9	1649	0	0.7931973292545859	29	684	0.14885098707798144	1	International
1031	19	896	522	0.5954457327077471	8057	1.0	372	7851	1.1731598612957648	80.1370714272216	0	3779	1	0.5017994900422258	25	560	-0.018318432094828696	7	Local
1032	15	2167	307	0.8762059776076937	2324	1.0	228	922	0.9769066149609469	79.25571410536202	3	2226	1	0.69537977459631	29	649	-0.10007003250214233	3	International
1033	12	3136	388	0.6614367750885232	8018	0.8907378783641378	378	2469	0.8879864704647523	73.82695351727855	2	1584	1	0.6078909979066501	16	181	-0.038877486711568376	7	International
1034	23	1820	84	0.6266592115684264	9018	1.0	195	9183	1.1564813657528523	93.78799313427167	8	3861	0	0.7167194979648597	28	413	-0.07930835207520684	7	Regional
1035	17	3333	181	0.5806592033907738	3376	0.8950347488757358	356	611	0.9032552480375662	50.660686139533794	6	518	1	0.8707401969934053	13	637	0.18579664330630352	6	Local
1036	16	1875	616	0.7433109534501114	8491	1.0	231	534	0.9278474706452857	69.10788288157624	14	2058	1	0.6531063230611998	19	677	0.1941866229913795	5	Regional
1037	9	3373	946	0.5466969997747226	7436	0.8406545627333253	61	5931	0.8458134686036243	79.69593841700733	3	948	1	0.5401891159853667	14	111	0.0026749960721508814	9	Local
1038	10	495	590	0.8928065645568932	533	0.6284745550845338	348	6555	1.1420413946019667	53.71496628819719	3	4096	1	0.8751244928940596	24	581	-0.04181088394205057	9	Local
1039	26	1075	993	0.7353372883332054	1387	1.0	499	3892	1.1647089304475409	51.089398220043314	0	4760	1	0.9434375798670471	12	563	0.1735010582327584	5	Local
1040	8	1821	813	0.72348820840946	1984	0.8769244346811245	267	872	1.1252169298761772	85.88449470859985	13	3396	1	0.5395158132670226	26	560	-0.11142708326670864	8	Regional
1041	23	1409	681	0.5009269782407605	4313	0.9655321165888159	336	8627	0.9218039155806887	62.38355779823176	8	1602	0	0.9285528426441811	16	403	-0.19522877648066467	3	Local
1042	24	68	437	0.9089319301542806	4281	1.0	438	4097	1.123085724761731	79.41067515742492	14	2404	0	0.9643427138741069	20	97	-0.10302611126106252	4	Local
1043	5	610	500	0.7464185295191268	4517	1.0	67	3069	0.8486332098195057	81.50240203689496	6	1759	0	0.9121896911642903	22	557	0.11372148505191432	4	International
1044	24	521	652	0.719947259900674	6501	1.0	470	9021	1.1124758700801314	72.94548061328383	0	3169	0	0.5178650595004176	18	193	0.17180882784471546	2	Local
1045	21	77	288	0.8806924426421953	6260	1.0	58	1268	1.1769079558874207	92.97112342694868	0	2191	0	0.6446886660102531	25	270	0.014382911680953209	8	Local
1046	16	609	786	0.5314492745503805	1856	1.0	305	9727	0.8954163792899003	62.22672781312686	6	3228	1	0.6374970602334896	2	326	-0.09894661703917387	4	Regional
1047	19	2705	755	0.6833402280476019	4889	1.0	463	3522	1.00825679757695	68.06213595761068	11	280	1	0.7095265937095303	2	386	0.07765839270756791	3	International
1048	5	3286	586	0.7878669787768782	5583	1.0	355	898	1.0442561637459074	62.68140144296544	12	4086	1	0.6010325705003654	1	264	-0.10857791220560356	7	Regional
1049	18	4603	667	0.7302887813695939	6862	1.0	84	3385	0.9800542238380234	57.52784368367217	0	3107	0	0.9633113329468281	28	96	0.13250187953418202	4	Local
1050	10	994	209	0.5908194449389872	9239	0.6973867206623372	427	1761	0.9091280975859642	96.83679778751903	12	2290	0	0.6001413753803484	21	112	-0.17070531979142267	4	International
1051	9	3998	425	0.6496382538401559	7368	0.6029002347001908	196	9833	0.9802693355944154	57.349937214338325	7	1017	0	0.6928437113483452	16	314	0.039913985600281116	1	Local
1052	15	3706	784	0.6501002788238165	868	1.0	349	2063	1.049576084802026	90.76602635524364	13	3749	0	0.770134678074476	22	821	-0.1054342896559835	6	Regional
1053	8	3113	508	0.9959854013826135	2995	0.9573814057108223	212	2653	0.9653136823362924	87.07980981143676	1	2583	1	0.6193274530112797	20	543	-0.10922191217968386	2	Regional
1054	17	2029	331	0.6630985594033244	494	0.984670536265647	29	3858	1.0800267694551788	84.09167808795544	8	485	1	0.6962110686568634	24	329	0.059278908577314715	6	Regional
1055	15	2766	615	0.6025910312711495	9081	1.0	142	6916	0.8264562969904915	50.595811147679605	2	2983	0	0.8859336446643802	3	743	0.09328034126719242	1	Local
1056	7	4971	936	0.9113185765520733	996	1.0	385	2772	1.0064218004440384	51.9310874066525	6	4489	0	0.6320959007415595	7	953	-0.05194876501087298	7	International
1057	5	865	885	0.7105856275018043	6576	1.0	274	2504	1.1577204803390697	83.49548308769967	0	303	0	0.8454092426851644	22	666	-0.17714015071019684	6	Local
1058	10	2376	708	0.7219318472435254	8657	1.0	209	3919	1.1969291916570863	89.43004448357875	8	3715	1	0.8708211127610452	29	292	0.03383230419048533	1	Regional
1059	22	2380	113	0.7744445317478686	5012	1.0	271	3268	1.025621389785931	93.71986571744961	9	3053	0	0.5248467301092855	24	427	0.18935634489793307	5	Local
1060	28	1052	409	0.7978445986312558	5901	1.0	116	2561	1.0046088310502013	78.9604767362681	11	994	1	0.7325725799999696	28	200	0.18029630571641153	8	Regional
1061	14	1592	566	0.7952778002051697	8895	1.0	89	6083	0.9366216742903104	65.85895906155712	12	518	1	0.5261661988956345	5	804	-0.06177913357282913	3	Regional
1062	9	4254	430	0.517249861205522	7188	1.0	269	4342	0.8892051730186411	76.12380793471601	9	4236	1	0.9909486423032863	4	317	0.08565841549422953	3	Regional
1063	27	1279	231	0.9094212164489763	7536	1.0	120	1720	0.8978089765278655	89.17394569128419	13	2507	1	0.5869550131675578	18	106	0.06983710449164332	4	Local
1064	14	3355	657	0.597426409537419	7105	1.0	481	8530	0.8108139524996334	77.87150939772192	11	292	0	0.8707925440542129	3	586	-0.16172712661021463	3	International
1065	16	2579	388	0.6461710638919305	6471	0.6106943997403681	24	3050	1.1916818300100724	71.35937535951156	3	4036	1	0.8648208766731514	9	930	-0.07895673673677761	6	International
1066	6	1480	761	0.5867147600103377	3313	0.2821860134590625	418	2871	0.8772245530849697	57.56543344416896	0	3845	1	0.6850086073183868	11	600	0.16401400023486284	5	International
1067	17	3962	187	0.8835383287679388	9223	0.840341243674038	395	7274	1.01766248845049	98.1511403384063	6	2652	1	0.8575124895649664	18	580	-0.18783572292904838	1	Regional
1068	12	1582	33	0.7918289963127098	4891	1.0	485	8427	0.8200973281344586	51.35072505701936	5	1039	1	0.6614688044548396	25	978	-0.043740045225712454	1	Local
1069	6	1942	605	0.8776480763760257	3386	0.9028572849291513	190	3133	0.8430555448099998	51.3294419834768	4	101	1	0.5534030976889477	19	133	-0.06632879634527092	7	International
1070	24	3174	583	0.8266992027146502	5265	1.0	47	7669	1.1184680223915984	64.41681125013616	0	209	1	0.9707040476600293	24	882	0.03318802461863188	5	International
1071	5	1471	893	0.5520793172097009	4210	0.6356483842400596	25	7153	1.0426495689281157	81.31072132043639	6	2516	1	0.8155579939606958	8	898	-0.09250433011040848	5	Local
1072	9	440	226	0.6507498879255027	9658	0.7476167407587746	105	578	0.849619432321879	71.96440592191345	5	1371	1	0.5576702813078098	4	596	0.052483634349870745	6	International
1073	13	2868	827	0.7536325797950607	8427	1.0	416	1655	0.9953519942234118	95.13178104575965	13	4119	1	0.6022208321370168	6	612	0.09225654222489726	5	Regional
1074	21	1919	62	0.6524725157156819	1757	1.0	65	6237	0.9314939395562463	66.43585118238319	11	1104	1	0.5644179962240115	12	888	-0.13368653418170728	8	Regional
1075	13	3010	899	0.6036519522030582	2843	1.0	29	8063	0.9940472475119074	60.18316500537691	12	3975	1	0.5234850648615972	17	885	-0.05454165021224133	2	International
1076	15	1245	461	0.9349059845332999	5486	0.575433249046841	169	9276	0.8430973265814063	63.341931724776636	3	406	1	0.9004330117175255	11	730	0.17540921977462026	9	Local
1077	19	2655	534	0.873891837607688	4090	1.0	459	3703	1.1569119007700173	99.75708716976735	1	253	0	0.5216233303317563	7	583	-0.02204401742466136	3	International
1078	28	907	930	0.6726100302770883	3582	1.0	22	3090	1.0253625398680921	78.77358118468163	9	4935	0	0.8533646682796535	15	653	0.1564615358654164	8	Regional
1079	10	3277	960	0.8825061813144492	1922	0.6170876631866026	76	811	1.0153172145833245	74.07983915019324	4	4419	0	0.8793873910208757	20	666	-0.1386736881003736	7	Regional
1080	27	1566	626	0.8137693092226139	4043	1.0	129	8122	0.8702947897510765	61.14609344773608	1	4117	0	0.6047742799438669	20	581	0.04819331812375688	9	Local
1081	7	1203	414	0.5018928668161984	1445	0.5851726542118866	16	8753	1.0185737969662219	58.99364130150557	11	4387	1	0.8623462318431904	18	177	-0.03443114496562413	8	International
1082	21	892	257	0.6901310130058175	975	1.0	400	8389	1.1934823572018813	50.77642479802781	2	4685	0	0.8374102508353016	5	51	-0.050052430432280026	3	Local
1083	9	1732	698	0.6452437495971652	2515	1.0	231	601	0.8482289364618647	87.07970794449218	9	1315	1	0.9443004544741918	14	207	-0.02667794226480172	3	Regional
1084	16	344	550	0.6089543108529485	9067	1.0	131	6353	1.0817949775866742	81.20272366734969	3	2116	0	0.5741586766490605	5	224	-0.09685486042087588	2	Local
1085	22	694	738	0.6257946970354225	4004	1.0	357	4417	0.9546496474666943	75.93717014643423	7	2683	0	0.8701382439778967	5	262	0.16025985407437704	8	Local
1086	18	3683	761	0.9711824232877613	4604	1.0	228	8023	1.1105555454489737	72.38537267991396	6	990	0	0.6616961477650837	20	370	-0.18732890264611246	9	Local
1087	25	2185	423	0.7431585339957687	507	1.0	94	4071	1.007358996198012	87.02842810732233	7	1856	0	0.5087084075179543	17	923	0.1834400978324242	7	International
1088	28	160	233	0.9238543591120598	3906	1.0	253	767	1.1613502713217514	85.0196010558517	2	1422	1	0.6676481943790538	17	81	-0.16318886207822936	7	International
1089	15	633	986	0.6071085760764913	7894	1.0	252	7075	0.8335821343150328	72.19075551627684	7	1211	1	0.6814981677238606	29	434	0.05826643346141769	4	Local
1090	13	3275	587	0.5872018998229742	7009	1.0	3	3873	0.9691783460312764	67.90392446023839	13	2704	0	0.7781493153750557	16	282	0.019218040407609965	5	Regional
1091	6	1536	865	0.9443947941569548	407	1.0	227	5233	0.9298356970556461	51.82835967078911	9	702	1	0.9438012836705145	10	606	0.19111295520421234	1	Regional
1092	16	4914	393	0.7478523428912339	4258	1.0	436	3902	1.1542023788194884	56.53601664508358	2	1616	0	0.787161178052914	2	719	0.17287333632287194	5	Local
1093	7	1698	151	0.9475760626562064	8368	0.8604304065140571	287	2060	0.8156279066094754	85.19166018203538	10	1075	1	0.5419806381753864	22	378	-0.09670783476729389	1	Regional
1094	7	2431	28	0.5315144264356375	4146	0.4194458755323691	35	8143	0.8718325068007298	75.84850487111137	8	3086	0	0.830705516768409	16	716	0.03487645652663035	7	International
1095	5	155	762	0.9582177610881539	8067	0.4223164797742923	118	5815	0.9862698247674444	61.797792655116865	12	164	0	0.6957344202947966	25	243	0.0302820512498084	8	Local
1096	12	3603	172	0.7077226581711116	464	1.0	434	9827	1.0149788905345178	71.1186185604748	6	1019	0	0.662113424222698	15	668	-0.09834820410941725	5	International
1097	26	1744	450	0.5776852437109239	9590	1.0	204	1421	0.9943136924168494	91.70018572296706	7	3826	1	0.6069305764690487	29	309	0.043169435762476394	5	International
1098	12	1783	502	0.8416913447175971	2059	1.0	369	4709	1.0391727317520765	52.18297089360768	3	4091	0	0.7993886860338517	18	814	0.005473156332251206	5	Local
1099	15	431	324	0.8984513416471285	4235	0.798222330870532	478	3111	1.1717554090771005	94.57385994389239	3	1156	1	0.6856147432450264	20	706	0.1122289812064255	6	International
1100	13	2786	942	0.5236873637907002	8957	1.0	473	6701	1.0584117071813997	58.830622269916596	12	3263	0	0.9961993196018178	22	298	0.03573978592383931	7	International
1101	9	4406	303	0.993597987209343	3688	1.0	23	940	0.9872716125395743	97.27031775867373	1	4913	0	0.8686334583248954	4	767	-0.11761839367429561	1	Local
1102	18	1366	491	0.8485134436580901	9016	1.0	81	1726	1.0425978957449704	86.15624784023277	14	2049	1	0.5562565654794329	13	63	0.13491394270410856	5	International
1103	7	2752	209	0.6607009958289222	3627	0.5111346717680305	232	1642	0.8848455225339312	57.965167578955054	0	3177	0	0.6069300883068136	17	607	0.18598862490058238	1	International
1104	25	4965	547	0.5756468978476953	8505	1.0	65	5354	0.8224711468124015	54.564383808078176	3	4417	1	0.6611703672852676	26	25	-0.15467560908909794	5	Local
1105	9	4124	531	0.6962657073391074	2106	1.0	209	4540	1.0760935713533986	65.39002816297254	8	274	0	0.9341996663496568	29	906	0.010512744404789581	1	International
1106	9	4854	362	0.6102828302793128	8380	1.0	374	9443	1.1032199378892569	83.39676220902676	7	2775	1	0.5122582684068794	11	532	-0.09016224693384821	4	Local
1107	23	956	449	0.7470766117990479	1706	1.0	489	5466	1.1788069317847873	52.57303535880679	14	820	1	0.975534921454035	24	592	0.11354262934175963	5	International
1108	18	712	734	0.8909463542451638	6065	1.0	235	9313	1.1838627737580785	96.44915030282584	1	237	0	0.6416711428957704	22	398	0.03940981789381212	9	Local
1109	8	512	705	0.8300651944752766	4579	1.0	109	2111	1.1506086589311155	70.06734755048264	9	680	0	0.85020960080301	11	197	-0.06391722303101913	3	Local
1110	29	2952	699	0.7179674523908645	1292	1.0	315	767	1.1659853570648349	64.27889838359899	9	4727	0	0.6362565851633984	20	131	0.11615962793226292	5	Local
1111	17	4730	870	0.5594719622900248	4630	1.0	255	3311	1.103890169460348	90.70008518718856	9	1379	1	0.5699226717817718	19	361	0.11147524192742503	1	Local
1112	14	992	53	0.9785784611840035	7977	1.0	419	5612	1.1580137846737029	93.65562981047577	5	1126	1	0.646168118693625	27	922	0.00012999241475536438	3	Regional
1113	29	207	490	0.6351852627252433	2755	1.0	63	1690	0.8007670720310132	85.35043205378761	10	852	1	0.506157920472653	10	969	-0.18524000415076852	8	Local
1114	22	3359	413	0.6389172729375087	418	1.0	146	1811	0.8116081426520012	75.5532762542284	4	3861	0	0.8164044823486714	13	179	-0.05313736370613659	6	Regional
1115	12	1376	760	0.8227511109192662	3265	1.0	10	2232	1.107022460753797	51.5179059504933	0	353	1	0.89514513342162	23	68	0.1493964020753477	3	International
1116	12	2767	514	0.8852548110735514	7637	1.0	47	1117	1.1334998035947648	92.34248339064405	0	1902	1	0.5002508950634271	13	94	-0.15408732351581755	7	Regional
1117	11	2718	532	0.9920763826586747	5272	1.0	123	4499	0.9151515637682639	58.20585669376294	13	3292	1	0.788453062031071	15	362	-0.11340633325089261	1	Local
1118	12	2618	341	0.9845821303139031	5060	1.0	379	3019	0.8202418820317241	79.07595445329392	12	3423	0	0.7040457665710671	8	52	0.032066623466186606	9	International
1119	18	3442	134	0.9568802621160404	1646	1.0	33	678	0.8076183378998677	67.9373896725215	6	3011	0	0.8677977669810288	19	418	-0.1522566818749781	7	Local
1120	23	2156	233	0.717656783691675	7789	1.0	6	4686	0.8302312831404219	76.29631389553836	9	4822	1	0.5794706124992586	5	514	-0.02830810931831476	7	Regional
1121	10	4849	785	0.583334829878224	4928	1.0	21	3749	0.9880843511056747	86.26089023550549	13	4554	1	0.6899706312086491	9	777	-0.09174808026738442	2	Local
1122	5	697	164	0.7922356016433139	1087	1.0	303	6048	1.1829620937409802	90.9943797817208	11	2609	1	0.9277383694580696	23	190	0.022480695028314873	9	International
1123	27	3372	578	0.5086282527733841	8715	1.0	414	1683	0.8161219153820436	79.276201044419	0	2083	0	0.6479217457718226	10	543	0.1368936774444961	7	Regional
1124	19	2988	811	0.5981244194976967	7514	1.0	474	9833	0.9673613327065691	66.66000293879407	14	3629	1	0.6757967703768489	13	926	0.1553665264035491	4	International
1125	5	2533	197	0.5012646983973823	6389	0.8912381604640365	253	9184	1.0159848688885613	83.79118793083171	13	2637	0	0.9266181547975749	19	318	-0.16005502002003605	7	Regional
1126	29	4291	744	0.5902679562857693	5301	1.0	455	599	1.0522077006487365	60.73330943410017	0	3768	0	0.819357887439774	20	361	-0.1363335454108714	3	Regional
1127	21	2956	379	0.7373785616981281	6034	1.0	21	7429	0.9621877459228108	94.5444132188673	5	3252	1	0.7839267372712014	2	928	0.1914858689975532	1	Regional
1128	5	3075	304	0.696662155546708	474	0.6860214761274066	486	9607	1.1251752463148426	51.58373670320036	8	3630	0	0.5081594003092054	12	410	-0.16421602179270134	5	Local
1129	19	1425	264	0.6846482824633195	8338	1.0	111	6205	0.8657015760794421	89.99893967406837	11	4230	1	0.5759230880080308	7	94	0.1055255999936246	7	International
1130	27	1873	784	0.9154764319669313	599	1.0	370	5039	0.8061212064933126	55.44433870342776	2	271	0	0.6038144044747104	15	84	-0.10243089973496607	9	Regional
1131	6	294	225	0.837498152322839	6750	0.5671231202875353	173	5339	1.0971137394125476	95.9116219141469	12	2905	0	0.7860267863008175	4	522	0.06104390408948712	6	Local
1132	18	2398	603	0.968215881435553	7858	0.9281736735129907	97	3349	1.177723737332363	69.28289560735315	8	2895	0	0.8978331425208808	9	19	-0.15187785562021758	6	Regional
1133	25	917	753	0.7226705453388362	5343	1.0	374	2535	1.1387727814358346	73.31464177017254	13	3767	0	0.6031992564303925	8	518	-0.19390502204162155	5	Local
1134	12	2911	361	0.636114837737976	2492	1.0	434	5273	1.0996317962957354	71.95751041178004	10	1196	1	0.5684682327797467	1	506	-0.009657934691008563	6	Regional
1135	12	529	746	0.5613422690166778	4624	1.0	387	3972	0.8418442301468643	78.53816259998436	4	887	0	0.5769621731809029	23	678	0.04257313899402787	2	Regional
1136	23	2512	379	0.836013697842573	5650	1.0	76	7716	1.1178536888449004	81.14915186481068	4	774	1	0.6380111878815389	16	204	-0.07333375264340725	4	Local
1137	11	1985	518	0.9208705442358285	5251	1.0	33	2154	1.0039422800385578	98.06326944478096	14	2856	0	0.6177265753183572	15	54	-0.13284828994279113	6	Local
1138	23	3423	160	0.5918696821308782	2133	1.0	472	7610	0.9183882747529203	54.609267261572036	12	4282	0	0.7588898773066359	25	253	0.18804417017027797	9	Local
1139	10	3071	979	0.939376372256268	4982	1.0	71	3686	1.1910828285951127	86.75205882641333	13	4136	0	0.6728760074510003	11	156	-0.19046951212261445	3	Regional
1140	10	3242	687	0.7631381008476665	9461	1.0	58	4345	1.1453262661590677	57.279401979062996	3	3827	1	0.6198083344514957	22	550	-0.04134409655303822	4	Regional
1141	7	137	241	0.5720403160704759	3963	1.0	72	733	0.9642429643865036	75.91656429888737	10	3176	0	0.5607692694886065	23	530	0.15685075650837882	9	Regional
1142	11	1290	408	0.8214316624508775	3090	0.9749106961946414	303	9131	0.8817924964659619	73.09149511817711	13	3470	1	0.8143407557447062	10	312	-0.16256358634907034	8	Local
1143	23	622	349	0.7600263707686068	9408	1.0	293	2363	1.1591660271368567	98.75559524719976	2	2089	0	0.6910801147038145	23	928	-0.16743218499268053	4	Local
1144	12	863	762	0.5140917736563662	8537	1.0	182	1645	0.965794395108736	53.901922081437554	1	4422	1	0.8764404967390544	11	248	0.03762444834881551	3	International
1145	14	228	412	0.6996216023633122	3512	1.0	291	1002	1.171540063093146	63.22968637543333	9	3983	0	0.9580148373368491	6	883	-0.153382328045639	6	International
1146	24	1775	673	0.8923939964714556	9976	1.0	63	7656	0.9236564979305298	50.679995529896615	9	4434	0	0.6830305950728932	2	962	0.007937993090403855	2	Local
1147	19	212	377	0.7777118767110536	403	1.0	7	5225	0.9659020914927616	94.37444823432313	13	1285	1	0.8849167726501315	10	713	-0.06987581311010552	2	International
1148	19	2690	413	0.6410205631312653	2124	1.0	260	5700	1.1624979591735318	67.30501092520697	5	4038	1	0.6859683727800345	18	140	-0.02890085379016666	3	International
1149	5	1055	948	0.9643208816912748	549	0.97756043742252	290	2854	0.8238719325240517	50.504980051738286	0	573	1	0.968479977087179	10	622	-0.07233736709826766	6	Local
1150	24	2398	606	0.6188895190219299	9232	1.0	295	6487	1.190803225397487	86.13857270621685	12	2514	1	0.6442299207082122	23	774	0.1409587803669014	1	International
1151	11	2471	59	0.626368003466308	633	1.0	214	9091	0.8177500340768238	53.958682590483484	11	3588	1	0.7484195531846888	10	96	-0.09499496906400778	3	International
1152	8	2805	921	0.6773196731401315	2571	0.4809199375532501	289	3428	1.041056113578307	77.74441436870413	7	1614	0	0.5034195745077967	15	155	0.07483410941809066	2	Local
1153	10	4348	292	0.9472689306280642	6281	1.0	249	6939	0.9904923316684491	82.2286988968709	14	3606	1	0.6207033755323466	13	582	-0.13849564941224482	8	International
1154	29	4192	439	0.7538126977127582	2678	1.0	203	9595	1.0317841523598825	67.92004275172118	12	750	0	0.5758738232899552	13	443	0.14618995223091286	7	International
1155	5	4608	89	0.8410895296129144	8182	1.0	9	3386	0.9483897819708947	76.69069223595662	8	3955	0	0.8573665053618054	24	239	0.1610794671124801	8	Local
1156	9	3791	848	0.9881320862551403	2752	1.0	106	8588	1.0976579189546372	94.3793842288126	5	2532	0	0.5351727305297496	6	730	-0.19973805201934672	1	Regional
1157	27	4553	642	0.8916481484461822	5077	1.0	371	8750	1.1090362771039841	57.102148116742065	9	4114	1	0.8002640597929247	14	685	0.03966973883539157	9	Local
1158	5	1267	477	0.5863000593255466	3858	0.2768854284513655	143	5363	1.0844087932222184	88.24878620253155	5	1648	0	0.5949223443158485	29	272	0.07842745487894587	8	Regional
1159	8	2524	964	0.8941769645199883	3997	1.0	92	6469	0.8136605225265774	60.24894845188165	3	4779	1	0.8904713081358748	19	281	-0.17838211653137287	6	International
1160	26	979	253	0.8741685746130095	1052	1.0	286	1758	0.8022336516588224	83.23740497090049	13	4922	1	0.8302159966675473	28	968	0.11140525398968343	1	Local
1161	6	366	216	0.6163084972386128	9790	1.0	490	3912	1.0694349382018677	91.47558542576179	12	4679	0	0.8962303295603197	18	819	-0.023395283482521873	5	Regional
1162	14	1552	870	0.662674915443808	6458	1.0	369	2418	0.846891780236414	56.54651589970196	13	1082	0	0.5523794400115716	6	22	-0.1000418252275249	3	International
1163	9	470	730	0.8550641199315384	3675	0.3022234334457912	300	6186	0.8212801255018226	81.81215208832185	0	3215	0	0.8709974803854715	29	277	0.04203943544760541	3	Regional
1164	14	4408	528	0.6191965470339293	1013	1.0	279	5131	0.82110391331159	90.80206339504937	12	184	1	0.6959530344001166	7	472	-0.1478676286229662	9	International
1165	5	1499	555	0.6040934345013096	3137	1.0	324	4209	0.8062349079835813	94.37584186362182	14	3787	0	0.7907786269696049	20	209	0.1678465512090172	7	International
1166	26	477	838	0.8517363860651656	4155	1.0	462	9530	1.0781492689073793	61.63041714900726	14	4062	1	0.5297443941035227	14	60	0.0009373928689548894	2	International
1167	10	446	957	0.9402977464098818	3379	0.6702156383284197	211	8349	1.192018726227603	61.092759727703246	8	4828	0	0.7865599327763972	14	600	0.11371757293936535	7	Regional
1168	17	845	166	0.53750834131106	5185	1.0	472	9432	1.0238052524107104	69.7862383814547	0	3667	0	0.8359596982543395	16	118	-0.13855452587479455	6	Local
1169	19	156	593	0.7229538676290563	8060	1.0	57	9500	1.0615301546407208	92.27893191459651	13	1522	1	0.9979353221417377	16	483	0.04828886199297805	7	International
1170	8	4099	478	0.8035876101645039	3593	0.704355701666407	429	6153	1.0822207605941956	96.07419355839096	9	1795	0	0.9487067191535701	1	943	-0.19951581033184773	7	International
1171	17	147	86	0.838138392916034	2122	1.0	228	2061	0.8335082804404121	79.26009786534992	6	3992	1	0.7407530225246348	23	550	0.1241112862642359	3	Regional
1172	28	1953	49	0.9980979561874145	5860	1.0	199	1271	1.0617790111232353	94.12182959841704	9	2003	0	0.6356155596391979	29	447	-0.03852672134131363	9	Regional
1173	24	3620	126	0.8413459801583604	5387	1.0	252	7529	1.1419863653829163	52.95114224911456	4	4446	0	0.573037430462654	5	28	-0.03183887547359418	3	Regional
1174	28	3351	697	0.8100770564985771	1050	1.0	274	4274	1.1318097836037384	55.102107079598824	8	1210	0	0.7848806324994413	28	731	0.13109281077145368	9	Local
1175	19	92	409	0.9948670761545009	9154	0.9924787162936308	107	1262	0.9186677414666133	59.186006055415575	11	4521	0	0.7301139186901486	14	833	-0.07462596225883886	1	International
1176	12	1627	898	0.530334070189092	9922	0.8107634708908424	173	1924	0.8055425032025876	80.65499532545036	8	3005	1	0.7742077772648284	17	538	-0.11021995293692682	5	International
1177	9	4240	425	0.5372184480765492	4164	0.8045335303043861	49	3078	1.0655553207960087	67.53177600475414	12	1268	1	0.7398726412879986	12	467	0.06298616332966489	8	Local
1178	19	4333	140	0.7803412632120421	8879	1.0	15	4327	1.0842145999212915	60.331353283559885	2	1271	0	0.9513852474142681	25	685	0.17809255074368158	6	Local
1179	8	434	30	0.6793323071747954	9562	0.9931170959116109	175	6722	1.1748126908003271	84.74547340450493	3	3603	0	0.8707596426513213	17	141	-0.15479894951269585	3	International
1180	16	4964	603	0.5483487568735279	8974	1.0	241	4149	0.834136614484842	77.710562757736	5	4023	0	0.6046444774195814	17	337	-0.04415332774384764	4	International
1181	17	3521	366	0.6532244480463953	1427	1.0	122	5930	1.1839778374238086	99.8009894692149	13	1427	1	0.8144577481781695	5	190	0.17005161392350304	6	Local
1182	6	3627	272	0.8371772437038221	8585	1.0	133	4206	0.807836996071972	96.6682973008719	9	4606	1	0.7377422698144107	23	37	-0.12380572450096575	6	Regional
1183	23	3288	816	0.940307481843315	9149	1.0	105	1777	0.9770385032264388	65.37806908289559	7	80	0	0.9042671062214824	28	124	0.006438532617051795	8	International
1184	23	1746	138	0.547162238328277	4449	1.0	100	6880	0.9622858807228847	79.05310633736363	8	1790	1	0.9058807493393561	22	719	0.1465466143213131	8	International
1185	8	2184	906	0.7700725312420521	1012	1.0	446	6123	0.8047836396790979	68.7739498507149	13	4125	1	0.6086861436510003	23	938	-0.030472800758910873	5	Local
1186	8	3942	539	0.648057782398211	8272	1.0	468	714	1.101123679734324	82.63270622951518	2	1141	0	0.7491350292114429	16	183	-0.13227907717120152	7	Local
1187	15	2586	234	0.8336630816469032	9480	1.0	135	3435	0.8067548091378097	77.18669180361154	8	4664	1	0.7699364143863074	29	480	-0.13563482574147706	5	Regional
1188	9	4371	752	0.7747257472287534	7973	0.8342536306388302	330	8820	1.124888071557782	96.4875626768831	10	1425	0	0.6721759810327734	10	325	-0.13467674150410808	2	Local
1189	24	2442	99	0.9633555030110896	8961	1.0	193	4612	0.9270348520173803	80.98182607970688	11	1585	1	0.5028474428121104	10	43	0.05841514107555651	1	International
1190	15	4663	438	0.5188419434749441	9203	0.9947059488734565	354	6139	0.8763641279911952	70.16895725786011	12	752	0	0.9972701412781739	29	760	0.1340477005887613	2	Regional
1191	14	3865	603	0.7350186374700707	9871	1.0	87	2604	0.9987993416624392	83.35671087028783	12	4497	0	0.6345820716663929	10	102	0.14835206668221418	6	Local
1192	12	345	731	0.5963797776753545	1822	0.9374764867707327	94	1829	0.8103543836309777	84.94858006718809	9	3939	1	0.8552872249067129	29	279	0.10270017824611871	7	International
1193	10	463	704	0.7683908543321228	7399	1.0	490	4573	0.865654640457527	89.68249410739412	9	3057	0	0.9436812171183608	9	714	0.044786232856697694	5	Local
1194	10	2045	308	0.9267896720334216	4354	0.6046997353975924	424	5930	1.1728710667984779	67.5682702761856	10	895	0	0.6289275869816431	22	402	-0.1882907530237093	9	International
1195	12	53	253	0.9556582638930293	5516	0.6296532290999907	339	7181	1.1648385190223152	71.09044564565822	7	4228	0	0.9175584807926742	6	981	0.04238478857548594	2	International
1196	27	227	280	0.6991158316086009	9903	1.0	57	1300	0.8879210514057512	64.32221957462205	2	4150	0	0.5343485821365079	25	471	-0.09883195649119791	7	Regional
1197	19	795	977	0.9058902616329129	8677	1.0	417	9873	0.8545868955524168	65.27645927199438	0	1649	1	0.826427780582192	14	141	-0.12192065711929026	3	Regional
1198	18	4404	952	0.6402540373627528	5739	1.0	482	5201	1.0052810666984153	69.84483727057739	3	2635	0	0.6591896837771363	9	822	0.11901485830348674	2	Regional
1199	15	701	676	0.5031524731595903	5838	1.0	80	3984	1.071397591665363	61.45822144551841	11	72	0	0.7495751958816388	15	411	-0.13579473133602127	1	International
1200	16	3939	41	0.9276195287614845	5259	1.0	418	6298	0.9062138480266184	65.47639116716309	7	2791	0	0.9867137693138366	3	358	0.013879837683375668	9	Local
1201	17	3321	97	0.5597061212033073	6860	1.0	414	8776	0.8888910686226038	86.82633486154077	8	4573	1	0.770455087444122	6	949	0.08724797065029744	6	International
1202	12	2532	761	0.5088055616814742	6561	1.0	152	4249	1.1959909830025945	57.65442256576426	13	1828	0	0.8470409412345898	1	944	-0.061058150181574844	6	Regional
1203	22	339	691	0.6768988316839744	9885	1.0	480	7554	0.9948894463469805	71.70747410785557	4	2012	0	0.9310122259113699	15	282	0.09571129923039473	9	International
1204	29	852	33	0.6896899948124787	1450	1.0	292	2874	1.1541856962087975	70.26181222807078	8	4943	1	0.5203346998919129	6	4	-0.15456015577628712	3	Regional
1205	5	2580	767	0.5386100853861362	7866	0.6714132036639581	16	8635	0.9523768803949801	73.41314634708637	12	4911	1	0.5962862080721112	25	756	-0.10769227813024562	8	International
1206	19	283	167	0.9070913232422355	273	1.0	339	5532	0.8245810573343061	63.73462153300552	4	3178	1	0.9151432771782717	27	562	-0.1282412485550331	8	Regional
1207	12	457	681	0.7027963651041667	8650	0.7377082710113866	488	4208	0.9093580596362482	64.81814303299636	1	3366	0	0.5612944746205011	3	362	-0.12224652294548877	8	Local
1208	15	743	49	0.7449618068847972	9981	0.8248179945480707	314	544	1.0600372443019235	55.180585508616154	4	1558	1	0.6409624752031454	17	847	-0.10258710244885237	9	Regional
1209	16	1219	457	0.6323126339764158	9101	0.8050009517491868	369	9806	1.017688776909879	60.7879531157328	5	3595	1	0.8718737129622975	16	340	0.15952598241546856	7	Local
1210	16	4707	692	0.7557533761732989	1042	1.0	3	1140	0.9433403606638661	84.27523581716216	6	2788	1	0.6481384340764715	7	603	-0.1632692873098384	7	Regional
1211	8	2527	792	0.8833656953086668	4629	0.589145642970305	465	7572	1.0058323818904238	51.83584322162557	4	215	0	0.8028521471106724	4	469	-0.017578060777062282	4	International
1212	20	481	549	0.9530913577502584	528	1.0	287	4462	1.1988147353271568	71.73327530709365	11	979	1	0.5679796212284227	4	68	0.1351464530752945	9	International
1213	8	2594	82	0.9852648003675746	2044	0.9757296659890442	259	1713	1.0786151066424523	91.61342042805569	0	3010	1	0.7901357926125727	13	198	0.008452798545580398	1	Regional
1214	9	1032	449	0.7133619623006819	2455	1.0	140	3384	1.0619983501824561	53.58409677564512	5	1224	1	0.5491765183665609	25	980	-0.14001522752586515	9	Regional
1215	28	3210	154	0.9950169293842296	9706	1.0	166	4709	1.0221409635330272	52.727649447276846	0	3422	1	0.5430846984746216	19	260	-0.003709794531802535	4	Regional
1216	9	3094	176	0.6474778558613407	4473	1.0	174	3881	0.8734698685378788	52.56463412740341	9	4240	0	0.761795446802011	21	699	-0.00698566231037781	4	Local
1217	12	3974	588	0.5034879676425301	3328	0.5579567363525071	350	8607	1.0471833794785474	80.55476523264713	5	1320	1	0.580723466745197	16	592	0.07045438147360916	9	Regional
1218	14	3362	962	0.8838085219488174	7995	1.0	488	9026	1.0313351083407631	93.32439003891946	10	2406	0	0.8395171832998329	29	635	0.04709886721725526	8	Local
1219	21	4923	796	0.5892178242705993	4363	1.0	446	9290	1.1148114424396633	88.7289974316866	4	1175	1	0.9080486721193204	18	648	0.1858163210137747	2	Local
1220	13	4368	273	0.5262274190619314	5655	1.0	326	6952	0.9308353285338933	93.4824789113197	14	4344	1	0.5267976592237253	10	542	0.10187311016921796	5	International
1221	26	1738	206	0.9620044612988494	6613	1.0	333	6020	0.9603645014194977	79.93083584433512	7	357	1	0.6166264925013357	24	14	-0.14110796824625274	3	Local
1222	23	517	899	0.8959054152484934	4143	1.0	309	7377	1.1969035109046815	68.12180396084366	8	4753	1	0.993287257129117	13	321	0.059814922863536346	6	Local
1223	18	2666	892	0.5513324007691282	7779	0.95779871239912	290	8471	0.9387732572389025	84.33312258970346	0	364	1	0.6882605914538736	27	738	-0.13302471516013537	9	International
1224	12	1395	398	0.8884550761921666	6622	0.8189011179986336	133	3381	1.0201129721133564	60.53843667756803	3	4585	0	0.7514149165236568	4	425	0.14067344750445016	3	Regional
1225	13	2472	346	0.9219998487134982	668	0.9976950318000597	342	3317	0.9279416944289283	55.18973772460096	7	2518	0	0.8887397316272287	20	652	-0.1744537341615028	2	International
1226	26	4557	218	0.9526508325912855	8129	1.0	376	852	1.0587845915863543	98.68445210912645	2	1237	0	0.8939783509969947	25	446	0.08619452759059487	7	Local
1227	15	4771	900	0.77184703373318	6342	1.0	457	2664	1.1090052818790166	64.32143714473843	1	4321	1	0.6198403961011554	20	311	-0.10543931859000254	4	International
1228	27	1061	190	0.851706035264048	2310	1.0	289	9991	1.0741589796043263	80.10342832798008	7	1438	1	0.973576715490521	25	978	-0.17374155608630498	8	Local
1229	5	1727	334	0.8811196394805054	8125	1.0	27	9725	1.0242903434955708	96.24461894524178	9	4629	0	0.7959335841327139	7	153	0.14263769708563034	3	Regional
1230	18	3747	25	0.8443194675780534	5494	1.0	396	5560	0.9246546247873833	93.23346050454896	5	1808	0	0.8603465968600124	17	919	0.03616192215527397	2	International
1231	9	4947	897	0.8234168101527968	7224	1.0	368	1069	1.0337290995383408	67.49578111395057	2	1778	1	0.6853870951850871	14	34	0.12474012763287362	7	International
1232	25	4116	275	0.7737796263889418	443	1.0	18	1714	1.1093341103472916	72.18997180134134	5	3215	0	0.6883603118507797	26	483	0.1759246019893414	4	Regional
1233	18	1942	898	0.7395977270977847	2683	1.0	175	2202	0.8619729494534226	82.9533483408342	6	4943	1	0.5390816303299215	8	471	-0.008531925001078411	9	Regional
1234	8	2919	840	0.9980625097824153	6851	0.5205734066607001	170	7877	0.9771741679217161	76.53469980767287	2	234	1	0.9752352053269304	28	816	0.07563077085040154	9	Regional
1235	26	4400	339	0.6687803902110783	3292	1.0	457	3631	1.1501543964065395	99.3041811320619	2	1254	1	0.8382004611396174	20	411	0.05893238985726479	1	International
1236	27	1536	267	0.5441343852222743	253	1.0	345	8680	1.0005935129736812	60.251614566088655	3	2821	1	0.8044478213558761	24	456	0.09331348443839793	9	International
1237	29	3389	750	0.8825184825018138	7349	1.0	286	9020	1.1597862340358192	95.52899942484919	6	3035	1	0.7371219127196171	4	716	-0.05532891506234616	9	International
1238	5	1466	23	0.6069121889347471	7544	0.3975076498631056	37	8253	0.8334066033270806	88.79954360117767	7	1434	0	0.6556571536018759	26	28	-0.0781113340692528	4	Local
1239	26	4907	532	0.7663466798093528	4321	1.0	298	1970	0.9075443640061935	80.04851774793241	12	1929	1	0.5128062890363501	3	657	0.046457920399725156	5	Regional
1240	27	2896	857	0.5479007583002853	5503	0.9009514591199687	272	9203	1.002080551539386	93.71041437248883	0	4766	0	0.7643823221350594	14	925	0.18236371547560343	4	Regional
1241	23	1407	525	0.8096419304083953	7903	1.0	27	5146	0.8763425699528243	52.7300520617928	10	4217	0	0.9690866148270603	6	902	-0.06810264215960213	2	Local
1242	12	4110	50	0.9720037019516111	1970	1.0	407	8203	1.0298500141886655	51.259588894898116	3	1956	0	0.7808536371540309	20	991	0.06426595617067338	2	Regional
1243	19	4710	852	0.8613523563034788	8058	1.0	198	6133	0.9923588502830534	94.49192002899383	11	972	0	0.7758137301232664	8	764	0.07661414741018169	6	Local
1244	25	1441	648	0.6072673891133067	3352	1.0	351	2179	1.174335417583027	66.36734861588121	4	797	0	0.8397350381636914	23	328	-0.19278026038052026	9	Local
1245	19	1628	984	0.9855690226444304	6040	1.0	106	4267	1.062510278916237	50.906719291399554	12	2572	1	0.9570430972377876	10	317	-0.11580125050698352	6	Local
1246	13	3799	294	0.653543465512274	3647	1.0	78	3419	0.805579023764535	92.81842238142752	11	3999	1	0.5099183130944309	27	904	0.026238160561185442	7	International
1247	25	3675	728	0.7183074932456772	4007	1.0	155	6114	1.1373038570556022	99.4513284501895	13	2243	1	0.9233394926703309	22	163	-0.09213383379733747	2	International
1248	13	2553	905	0.7490585101864005	9676	0.8553278557997812	17	826	1.0591221991112412	54.56692220502407	2	4570	1	0.5816532720294628	7	776	-0.08197586975216949	4	International
1249	14	3187	344	0.9953593716867364	7106	1.0	235	5957	0.8811650154923035	86.04711915440606	7	548	0	0.7407922104671714	8	173	-0.08847194157847196	6	International
1250	24	2959	196	0.5344457003595916	7904	1.0	123	9391	0.8988110927530408	56.81091323513495	8	1809	1	0.5684818122535562	23	342	-0.10419625658909855	9	International
1251	29	2714	306	0.848364147217785	1575	1.0	262	6744	1.0749488551684805	57.37295883009148	2	4384	0	0.5853453971087663	28	70	0.08549765452621128	2	Local
1252	25	449	975	0.6809654378463679	4101	0.9558154168617583	462	8755	1.0308038182340509	72.0010178716571	3	4448	1	0.92735353873564	23	287	-0.11965758167188248	5	Regional
1253	13	4432	767	0.5391626595512197	9449	1.0	83	7794	0.9756594150800779	58.421473170470385	12	4156	0	0.9933143261353183	7	834	0.18373675236661713	9	International
1254	7	4007	986	0.9675158288164283	4034	0.922356115248992	138	8789	0.9263264395030011	71.33160398983654	4	3381	1	0.5631919973936265	3	64	0.1422922999279322	3	Regional
1255	24	2283	98	0.7949291595715327	5090	0.9993427041917831	120	6967	1.1304731965381896	63.024143561400884	7	4915	1	0.688691245778652	23	985	0.06128986348525811	5	International
1256	29	1589	262	0.8767590037943879	4885	1.0	173	8898	1.1174719330654241	73.44280357734674	1	2915	0	0.5812044084364143	7	714	0.13285172653020966	9	Local
1257	15	286	842	0.6201927177856399	3963	0.8124385710137532	256	5056	1.1459214901809123	96.74766785853782	3	4469	1	0.5733616545235334	7	165	-0.12431253654396049	6	International
1258	10	4960	520	0.8807704613147118	2620	0.759356881976466	440	8265	1.1219291169338304	91.39458245542528	2	3696	0	0.6760984501803435	9	890	0.05946041740519736	6	International
1259	6	977	224	0.9142377200116083	4200	0.65759748924147	287	5349	1.177332947368463	77.69175157981834	14	4751	1	0.6733190587252182	17	378	0.09027477370292764	9	Local
1260	11	4559	479	0.7154146986072382	7833	1.0	253	1959	0.8443532480206559	96.55204382331527	11	4668	0	0.6718573270271877	20	711	0.10690045432349898	5	Regional
1261	22	469	402	0.7859782363739827	877	1.0	219	2096	1.0053968918414622	62.7330456517783	11	3601	0	0.8503694268508535	21	456	0.187555945399489	6	Local
1262	6	4174	742	0.9859362674647774	8512	0.49330567336301356	487	1783	0.9252626132218769	67.33530116585102	4	1752	1	0.5111982510682858	18	84	0.15201447405805613	8	Regional
1263	21	2445	352	0.9233648208538794	9921	1.0	424	6290	0.9547283450300226	59.61348663610009	10	4795	0	0.5991568528736406	23	375	-0.18639929737950212	3	International
1264	15	710	622	0.7224250305340821	1641	1.0	3	1281	1.1686332315660075	56.416987850916904	12	2465	1	0.8735891579946968	15	975	-0.037023560911917025	2	Regional
1265	16	2673	185	0.8322869293779229	5747	1.0	175	8460	1.114944843097383	92.9283592055022	14	2462	1	0.8506027950179382	12	832	-0.12828416235232665	3	International
1266	23	4000	180	0.8921157384012566	7839	0.9717341543138458	92	5220	0.8129325866525018	58.25467227036187	5	4432	0	0.7003553068458199	7	668	0.14944205704178454	1	International
1267	26	499	25	0.5121644102891243	9256	1.0	497	1807	0.9799846589796204	92.35679659163155	12	846	1	0.869906587741569	27	691	-0.16852771947971867	4	Regional
1268	28	429	672	0.7941829933126352	6155	1.0	368	7042	0.8979731383081778	73.11305813204636	2	2960	1	0.6838417036453366	3	798	0.06543307906035806	9	Local
1269	29	1300	224	0.9922643067063541	6743	1.0	408	3171	1.0329582334527438	80.2517486792809	4	4248	1	0.7216958152003969	3	602	0.186956979734702	8	International
1270	11	2509	992	0.9735903249131657	6950	1.0	485	2998	0.9278568014921561	64.15016724510058	11	1604	0	0.8984198142565356	19	988	0.1631704131420028	8	Local
1271	24	3048	551	0.9162201973812222	9285	1.0	139	4348	0.9933573306705543	59.41698014493704	4	4986	0	0.5927458764431599	24	729	-0.14908226616604844	8	International
1272	10	4501	119	0.5531070465653427	3620	0.8787510960498228	203	3125	0.9493437783017719	56.00881938289707	1	740	1	0.8074973063110891	19	615	0.18925861834871743	6	Local
1273	25	2351	696	0.9970207262580759	6488	1.0	243	5923	0.8144830475043994	61.81468527611254	11	2104	0	0.8403857365472872	6	933	-0.028535242371228675	5	Regional
1274	28	776	64	0.8047690765689746	8553	1.0	31	660	0.9178777840068902	96.28148968052545	6	1517	0	0.6146322556308883	19	396	-0.0029658832310304195	3	Local
1275	5	1517	476	0.6114541247147453	4738	0.7800193672257205	303	911	1.0728940050571012	97.0431396315011	11	1216	0	0.544767027617352	1	683	0.004112865079441613	5	International
1276	21	2778	868	0.8371343448071583	3522	0.9261626951765364	78	4987	1.132721664964727	59.87455318812427	4	3462	0	0.6063462849670216	26	793	0.0973754947489811	4	Regional
1277	15	3202	246	0.9282617810398406	2181	1.0	171	9111	1.1201698145405534	81.1238651293493	5	1329	0	0.8007735129573761	13	893	0.18340779746710684	8	Regional
1278	26	3570	334	0.5561638804238179	587	1.0	267	885	0.9002002417132762	72.2083801743921	2	4143	0	0.8765774935915296	28	197	-0.12558232423625176	3	International
1279	22	4955	71	0.9582190716447123	3520	1.0	364	6411	1.1252809656933054	80.11081881162647	4	935	0	0.5839639304728926	25	838	-0.07889457233784039	5	Regional
1280	25	3404	165	0.9601021407094976	7713	1.0	56	8120	1.130506792529613	84.70976717178698	10	3311	1	0.5882157191850103	11	155	-0.05192845154799561	9	Local
1281	21	465	300	0.5067322031156589	6713	1.0	262	5544	1.0101009507378358	51.768959235050474	1	2992	1	0.5438755143543845	6	988	0.10307394890169891	5	Regional
1282	11	649	142	0.9501595608316971	6537	1.0	129	1608	0.9303052854022785	54.908364264698534	11	847	1	0.9032136074761343	25	189	0.0777512469562785	8	International
1283	21	3124	738	0.9734089591200781	5083	1.0	332	3268	1.1273514017161987	77.51314824713418	14	1841	1	0.5549097651345974	19	637	-0.066899441906391	3	Regional
1284	24	4224	490	0.5188458984901726	1882	1.0	2	8877	0.8418118111201894	62.87608638506396	9	4668	0	0.9126023461490951	25	76	-0.15747838566491437	3	International
1285	13	1617	916	0.6470831617540254	7655	0.699446284240896	164	534	1.1824305292517145	87.26358799987227	7	4563	1	0.944057698202439	18	207	-0.09709129073550958	7	Local
1286	21	1144	316	0.6865537534080632	376	1.0	457	746	0.9339676451858208	55.37107047296867	1	4548	0	0.7465127625805383	23	121	-0.1561978666141618	7	Regional
1287	24	2993	633	0.6744452360331951	9991	1.0	336	8589	0.8526127068487853	87.23537911747236	10	2310	0	0.5814866158852879	27	178	-0.1539609940302342	2	International
1288	26	4203	531	0.8795016186350946	8789	1.0	425	6945	1.0974065079639586	66.34296576557313	6	3277	0	0.9823992683833116	1	482	0.14243860130740033	3	Local
1289	26	1497	805	0.6790522296119335	5462	1.0	362	9451	0.9766542874883952	61.66245366419129	9	3703	0	0.9740858405199806	22	737	0.0752555051586446	5	International
1290	12	1542	660	0.9782894049473712	8138	1.0	482	2421	1.0098550525534937	86.75616766612724	4	827	1	0.6107975678517275	9	515	0.18697090613493744	2	Local
1291	21	2721	521	0.997496312652369	4028	1.0	193	4601	0.8160856700536121	65.69914867635413	14	2246	1	0.6421388749827038	3	143	-0.06407226989910089	7	International
1292	11	1508	698	0.6584094353531234	4554	0.8818831860312917	125	2316	0.9258363610533566	85.03355950322538	7	4767	1	0.5483133481315111	29	758	0.1099629437983391	8	Regional
1293	5	1258	221	0.7544003766032534	2939	0.6738483818562162	289	2372	0.8885605355557897	77.95348274717398	5	3421	0	0.8980110974011194	19	80	-0.18305884122376304	3	International
1294	17	4984	434	0.7788529201500037	377	1.0	66	3062	0.9657786596779446	84.44729276703818	14	313	0	0.8360282174867949	8	653	0.10893030734922726	4	Regional
1295	27	2262	633	0.7897014149835309	4366	1.0	127	8824	0.8307974333417414	54.724380920799426	9	816	0	0.500418062836234	14	579	0.09560631873251785	8	Local
1296	23	1404	602	0.6871044970976499	1619	1.0	477	7059	0.8957017110033492	79.76044750136867	9	3263	1	0.5143761916603256	3	912	0.13476558142088318	3	International
1297	28	262	441	0.5829967509794148	6932	1.0	106	5923	0.8708871088224897	91.7344767289205	10	618	1	0.5570405457172657	6	719	0.0902785087570458	4	Local
1298	23	3944	539	0.5272802708655638	4571	1.0	372	1232	0.9175697868169403	74.0262189058248	13	2862	0	0.9625829745390202	9	683	0.1692852527936412	2	International
1299	21	4652	693	0.5531743328249161	5237	0.8514579689643468	329	9111	0.992416905001779	71.02241064911456	4	4319	0	0.5412097975112912	4	292	-0.022480216608135928	6	International
1300	17	3013	92	0.9506456187969206	6543	0.785952191997059	264	1392	1.183674928576411	51.00862143495689	9	4462	0	0.6443094747142013	3	373	-0.01276057715968637	7	Local
1301	20	2898	364	0.6401875033102535	4304	1.0	220	5547	0.9969933440742916	98.20551561350327	2	321	1	0.9167051029740417	7	755	-0.025681306637489104	3	Local
1302	12	3092	46	0.5384114916055223	9347	1.0	387	3983	1.1813033460694347	99.43653472859444	9	2945	1	0.6464581127075502	26	854	-0.031134730898128515	9	International
1303	23	3084	188	0.8117648497721764	1565	0.98412567866151	428	1391	0.9661580180389834	87.24685534253169	0	2998	0	0.5431672578924542	29	957	-0.08614153344533243	3	International
1304	22	1782	794	0.5376535756306426	1179	1.0	139	9191	0.8256522152920069	56.44340056334815	2	59	1	0.8100030378353795	14	984	-0.06484068013784272	7	Regional
1305	5	3131	819	0.5350264698345122	2594	1.0	257	1858	0.8841036512660131	82.0122679138859	10	4460	1	0.7808928817126207	9	804	0.10311754576420767	1	International
1306	18	1320	604	0.8107852529356108	6735	1.0	432	3887	0.9550928725194794	66.13060518006259	0	743	0	0.8449026350563014	18	349	0.16915015614794376	8	International
1307	23	4918	228	0.7956976220992653	9180	1.0	198	2622	1.1909189505660964	76.94650548260036	12	3874	0	0.7474257597603555	27	335	0.10899187327754473	6	Local
1308	19	1579	630	0.5207386434749801	8423	1.0	170	4345	1.1239093014312744	52.71216894106992	14	3230	1	0.997524446617063	6	719	0.08431035700233686	8	International
1309	22	1131	899	0.7302389172184744	9553	1.0	461	555	0.8280300978965173	87.9887134652717	1	180	0	0.6248867561205699	6	569	-0.12046173913432826	2	Local
1310	6	3581	931	0.7178841539530173	349	0.9195069013375063	429	4750	0.8694495288219215	79.61024940280195	0	1301	1	0.7066520778923681	11	470	-0.17366933246142413	6	International
1311	26	1201	917	0.7733445648512776	1165	1.0	347	1181	1.0342325757402855	61.73470808520467	2	4221	1	0.6547808138798238	22	686	0.008088683449359646	7	Local
1312	21	1772	958	0.8689223552183938	1096	1.0	471	8657	1.185084007403991	82.09331763826623	9	3141	1	0.9101907387073549	18	307	0.10144330326668377	5	International
1313	22	766	562	0.6414000237810971	330	1.0	34	4308	0.9639042151612504	73.42140092486672	3	3933	0	0.6715902425509974	4	587	-0.07356661050460875	6	Regional
1314	10	4249	867	0.7163901417919052	9119	1.0	107	1542	1.1327506307596835	75.58162975853864	14	1177	1	0.5308017531743177	27	33	0.05952604351641294	9	International
1315	23	2240	962	0.8963713421804824	503	1.0	32	1512	0.9305921441255974	53.95926180682176	10	382	0	0.5177781921541019	23	36	-0.1484980769255623	7	International
1316	8	254	564	0.9612781952302843	4176	1.0	317	7520	0.8778652489567724	51.09434060319541	8	1478	0	0.8777308169977668	7	913	-0.11874967509314711	6	International
1317	5	3879	744	0.9456614865249391	4063	0.7186547638125302	221	640	0.9275998070756324	66.75338775747166	11	3209	1	0.9012604390450167	29	74	0.06416515510536669	3	Local
1318	12	3159	676	0.7388154760470209	3552	1.0	262	6199	1.0481765048333165	52.33722379172535	10	4086	1	0.6872039465477426	28	173	0.06511729763941698	9	International
1319	27	4144	630	0.7604328985010509	8146	1.0	360	4300	1.036506513397444	66.99713648785897	7	2141	0	0.6964212287430485	10	976	-0.07829940423623416	6	International
1320	11	1382	841	0.7645527210760796	8056	0.977923283709261	462	6658	0.978768791028842	68.86683560711198	8	3389	1	0.5861441795558711	15	911	0.08864833822882268	3	Local
1321	7	2098	329	0.9343577848537423	4322	0.7083066962798747	462	4735	1.0753359397978695	63.11119882133371	11	545	0	0.6857744359972694	18	910	0.14173812966581367	8	Local
1322	14	1899	966	0.9199697534690003	5864	0.6983490082032943	97	3080	0.8951036878206378	87.75345669767675	10	3814	1	0.6372003052634004	6	643	0.07999795028810153	1	International
1323	14	4892	199	0.6557662642726725	8531	1.0	238	8517	0.832307643792655	71.13427830218481	11	2815	0	0.9090801609556806	9	762	0.036708619019722555	9	International
1324	23	1287	666	0.5814248447110176	7817	1.0	472	3353	1.0460222831490462	54.56543200301303	13	3549	0	0.6900412605316157	25	119	0.10472910467193647	3	Local
1325	18	2068	457	0.6894872807460508	6813	1.0	446	8383	0.8558324652814595	71.525603883324	6	2679	1	0.9216738916954319	5	540	-0.12252453225127993	4	Local
1326	6	567	496	0.6442031916247006	8979	1.0	291	5668	1.00475969763451	53.02215198102189	11	3418	1	0.5837513764290858	14	56	-0.10321187931629013	6	Local
1327	5	1488	414	0.9753903624074547	8654	0.4951402732645742	267	528	0.9360807981139428	72.39043262513542	9	3020	1	0.7179310751708333	13	241	0.11596853748557845	3	International
1328	27	4136	721	0.6329578397193258	4369	1.0	398	6894	0.8129702897977215	88.16331251916935	2	1235	0	0.5557018798545481	23	849	0.18321960783954555	5	Regional
1329	27	2102	561	0.5906033408634678	5050	1.0	365	2011	0.9848906562509371	89.67660269400842	11	3319	0	0.9976115722541153	26	120	0.17933320446586315	3	Local
1330	22	4418	613	0.9497395312796078	2404	1.0	45	8207	1.1506573846928614	71.92736690728714	3	940	0	0.8007356667292195	27	733	-0.003094428932775145	4	Regional
1331	11	4567	76	0.5432393021780355	2247	1.0	26	2698	1.1527491518144193	95.30546598455393	6	3152	1	0.6807616828544956	11	654	0.1918834686253672	1	Regional
1332	12	2362	193	0.63013302571323	2634	1.0	240	5160	1.0906891741980418	53.765943836777524	9	4912	0	0.7466499595946885	1	925	-0.06550557986936176	2	International
1333	5	2309	739	0.7195555970002943	9663	1.0	474	1505	0.9916716232853187	96.5303853957439	10	1328	0	0.5122279117868568	19	451	0.046607721370808264	3	International
1334	29	3199	345	0.797553689079841	2692	1.0	296	2479	0.9383549670604563	95.93059131771277	13	1576	0	0.5484275272094467	2	607	-0.1384180220701107	9	Local
1335	27	831	341	0.6638364481866532	3537	1.0	162	4123	0.8122671169753798	96.27646981070342	13	360	0	0.8911716786501542	21	102	-0.19387203466497197	6	Regional
1336	7	2763	202	0.7481169984605025	5371	0.8245537783221786	79	1364	1.0886838635534575	73.80071373186482	9	767	0	0.7020181790702675	10	783	0.034079546468692434	5	Regional
1337	28	1294	254	0.5994155932153032	2729	1.0	254	567	1.1644335668471129	53.99416208843261	8	4040	1	0.6207977195259287	17	248	0.015981378405620944	4	Local
1338	27	2466	638	0.7871370601127428	6897	1.0	92	786	1.0338698864802423	76.79874312062876	13	2631	1	0.5253478979304049	11	25	-0.042462462341726404	2	International
1339	12	1025	205	0.7039084041398298	8387	0.7774649512532402	95	897	1.199369141737199	74.78618629041482	12	4213	1	0.8888283207782981	4	880	0.033827595231230745	5	Regional
1340	26	3541	285	0.9246298436342252	8630	0.9958256830091711	66	7128	1.0605552897028336	61.25094117242987	5	750	1	0.6822409595653511	13	557	0.13411108387708565	6	Local
1341	29	3475	663	0.7078670666943262	9769	1.0	150	2151	0.8642599312517728	88.44137964670449	13	636	1	0.9054145668597229	12	805	-0.125712054374009	1	Local
1342	19	466	861	0.7219077089410251	1207	0.870302551575997	425	2402	1.001767210022695	51.1047634682167	2	390	1	0.543549536875133	21	551	-0.12454295772469988	8	Local
1343	9	264	348	0.7960874946712062	7740	0.8434643501338539	315	1425	1.0257222533937338	92.9739184507794	9	3548	1	0.6596910778948888	24	946	0.11886207777088464	7	Local
1344	7	4028	849	0.5615850020384707	4320	1.0	227	6215	1.1106674725231132	81.7504398489577	7	4250	1	0.8250216477573677	28	874	0.11116324271073669	3	Regional
1345	23	1185	384	0.5783975883531405	2487	1.0	338	3023	1.066148557579068	94.63024564356468	0	4444	1	0.636471853295568	19	691	-0.11978519909912566	9	International
1346	5	3825	702	0.8951188736136202	750	0.5442155854727946	236	1374	0.8205848183365627	68.92574953541285	8	946	0	0.7145786662840254	13	598	-0.13524466539974705	2	Regional
1347	19	1632	829	0.6367093895697735	5728	0.9080957363215623	160	9716	0.8840431108063063	58.30524250972261	4	1126	1	0.8479556081701356	17	119	0.1071536783534332	1	International
1348	12	4573	43	0.8423484644642281	6915	0.9879353471203121	291	3758	0.8231277855506062	65.68365583912158	9	4194	0	0.7474729478123667	22	758	-0.19132884637232495	2	Local
1349	6	782	280	0.5487134849886011	1536	1.0	111	8589	0.9787842903965456	97.08458620939832	12	2991	1	0.8708629177489928	18	161	-0.02709222615972301	1	Local
1350	7	2796	374	0.9109233301590065	3457	0.6456850303543018	70	2728	0.9637983887207116	67.00108859826142	1	2521	0	0.5278297738697757	10	273	-0.09345837674045342	7	International
1351	28	2313	215	0.9941140554594785	3257	1.0	388	645	0.9925103540898546	50.93312455267874	13	4993	1	0.959698835733567	22	343	-0.17461610559392726	9	International
1352	18	4558	630	0.6868454726038922	4334	0.6438340303134413	350	8281	1.199821107407541	84.76666799269412	2	752	0	0.9985056654380974	16	525	-0.038078410878923774	4	Local
1353	28	3854	509	0.7527650509574484	9271	1.0	242	3595	0.809725114857568	89.31987928674076	0	3732	0	0.9701467743618803	14	551	-0.11224260512183655	5	Local
1354	18	2477	907	0.7213559899199011	803	1.0	460	5893	1.185832444031969	80.91604872811226	6	1687	0	0.6173221978506076	8	467	0.08384424454637857	2	Local
1355	15	281	352	0.9470938743195118	6153	1.0	357	7394	1.1620140051339416	87.60438936256907	6	1200	0	0.972949622082613	11	809	0.04154748779698644	3	Regional
1356	20	4980	632	0.5049670188484399	1311	1.0	8	2637	0.9259832699857825	77.9993029054807	12	3732	0	0.6047680711265115	28	826	0.029341313400983143	6	Local
1357	8	4403	883	0.8267296605819181	9706	1.0	309	2451	1.1632718919897196	66.97010148463832	7	2211	1	0.7515180523202982	19	422	0.02719155058909037	8	Local
1358	24	452	960	0.8261841364017664	5098	1.0	341	2247	0.9754340308289658	79.8190778635972	2	4018	1	0.9006652437986659	24	661	0.1270197263260468	8	Local
1359	9	4915	974	0.6911925041489766	8231	0.5015324665371608	287	3662	1.1146212572992207	85.63410873309144	0	2235	0	0.8361026622680298	23	8	-0.03638086863169007	3	Regional
1360	26	114	651	0.6096668210585072	7559	1.0	22	7739	0.801075225370854	84.82778803218247	13	2358	0	0.7447299969478066	5	928	-0.10887415293794588	1	Local
1361	25	2287	340	0.6198413407075178	1161	1.0	142	5402	1.1613937206926845	88.40073209288362	11	3982	1	0.6402980049361814	3	908	0.18763979112252221	6	Local
1362	18	999	466	0.9002320606069456	1159	1.0	201	6169	1.049873887249902	93.5984325541391	5	4734	0	0.9898976045356971	25	652	-0.047261956963916385	1	International
1363	27	222	396	0.5330515481874796	8406	1.0	33	5562	0.8572764298539578	51.34604861670895	3	2432	0	0.849423471367332	20	520	-0.09766568736329334	2	Local
1364	20	2725	222	0.7819120731371795	8805	1.0	400	4540	1.1661417464084463	86.94303866785582	9	1937	0	0.5995200466169374	12	514	-0.0914979811655258	4	Regional
1365	22	1300	109	0.6534203014891328	8602	0.947457924667306	18	8341	0.8168346542440145	83.83452974685494	8	4733	0	0.7050790351449054	29	395	-0.11462335302583769	1	Local
1366	11	3098	726	0.6326239062341602	944	1.0	144	3811	0.8099980715793178	98.81775973666922	0	1738	0	0.704323599013859	18	545	0.11817149558780293	7	Local
1367	14	4055	196	0.752868832765518	3359	0.9338818284735474	30	2065	1.1743027502321368	57.15363765378431	0	4757	1	0.9507036460058994	3	122	-0.195079008443099	1	Regional
1368	11	687	646	0.9489307531398835	4220	0.5211858967374149	376	1901	1.0207420239174338	77.77201551177102	3	756	1	0.539676488939093	10	955	-0.05806232004388412	8	International
1369	5	998	864	0.8090459595186654	9073	0.5178036877381524	108	9966	0.839985466911534	69.15480311010698	1	4509	1	0.662407513417496	9	300	-0.03207781101000218	3	Local
1370	27	2310	51	0.8943053138776618	7507	1.0	396	7768	0.8439763150498838	65.05409461685662	6	4374	0	0.5896733261703789	19	993	-0.07629348884709569	6	Local
1371	25	1744	899	0.8003418896314405	5612	1.0	14	7617	1.0956729584469178	79.4283773881155	10	4431	0	0.9745156771463119	5	670	-0.12731227071306994	8	Regional
1372	23	4897	965	0.8488578899363703	774	1.0	104	5628	1.034609507709885	81.0471068439268	13	684	1	0.7867948615285212	10	509	0.044952128565227734	5	Local
1373	20	4807	746	0.7162038243966478	9576	1.0	101	652	1.0182176808495256	85.71051114196827	10	3632	1	0.8393961245330015	16	620	-0.17242948834031627	1	Regional
1374	23	192	973	0.962990817604092	4431	1.0	222	9779	1.0671346900477787	97.02961229316674	7	1113	1	0.5891617241353126	17	723	-0.0888422162612836	7	International
1375	8	4631	839	0.7509695102195805	1585	1.0	213	6124	1.078570895180441	75.10730950696582	2	3886	0	0.7347202833114787	12	355	-0.18118603196713956	7	Regional
1376	22	1510	810	0.7758873346133816	9825	1.0	255	4590	0.9144404332622385	91.73271624938643	0	1979	0	0.8065986767564963	10	734	-0.191123147539923	2	International
1377	6	3937	262	0.7624827516274248	2216	0.8887898324255832	134	7123	1.1986045698720793	91.83100450628882	12	1008	0	0.5935768832644147	5	207	0.04847385592063386	4	Local
1378	5	342	817	0.6580945100824592	5470	0.441699998464665	408	3046	0.8255436661210501	56.41290643786403	7	207	0	0.9461413559459747	29	705	-0.07343520819868829	1	Regional
1379	19	1693	89	0.6156192177995928	6930	1.0	13	3176	1.1127654855465814	74.91668021729721	2	3725	1	0.5015533561194137	3	542	-0.11376969383912781	4	Local
1380	9	2768	90	0.5369174820577776	834	0.5601352159081984	180	7493	0.9046200026676909	79.74656137239357	5	2517	0	0.5850813690629117	15	767	0.18457089306222652	1	International
1381	24	887	642	0.8590874910012742	7597	1.0	494	2606	1.154826585395842	58.38564253679217	3	2236	0	0.9747147467428273	22	703	0.040744313090640916	2	Regional
1382	15	1087	177	0.6446376315851854	3667	1.0	381	5532	0.8491578139600806	81.1403296059003	11	2802	0	0.7831178637487226	14	855	0.027485010115974207	3	Local
1383	14	321	568	0.6945989815978035	1120	1.0	220	9000	1.1959561854752738	82.4923547370256	4	1670	1	0.6978299469175779	24	975	-0.05761234231631959	5	Regional
1384	6	2008	835	0.9599640813631063	6592	0.4276278758763701	81	9909	0.9887731458063655	58.645150473819655	10	1789	1	0.7815707757575098	27	154	-0.08125419235385789	1	Local
1385	7	2419	947	0.7832236747059369	6259	0.8879770228997308	458	8240	0.9523091413730289	96.23902856229205	14	1432	0	0.832625807926809	8	782	-0.06402229280358052	1	International
1386	27	855	345	0.5485390319519692	308	1.0	205	3548	0.8446074673746546	94.73811622618695	9	1706	0	0.7475387835014333	29	991	0.012347011652764028	2	Regional
1387	27	3224	54	0.8998059564119248	7310	1.0	491	7731	0.9378138840018571	62.89772165466843	0	3981	0	0.7426409914915362	15	587	-0.05958339763705928	4	International
1388	16	932	499	0.6280652995547278	9265	1.0	225	2914	0.8973264797885195	86.31651032561504	7	3205	1	0.6963697013406809	7	90	-0.07572556037102562	2	Local
1389	24	881	479	0.7763529213230913	6927	1.0	327	4795	1.1766853080299222	81.62694742883141	4	4980	1	0.5569192740540154	3	823	-0.19337761296856726	2	Local
1390	9	3221	855	0.7549907374319953	2028	1.0	101	7411	1.0653579505054633	83.38570888801011	5	305	1	0.5776178609813433	28	353	-0.0279672091761988	9	International
1391	9	2241	435	0.6190394211759404	5034	1.0	325	9839	0.9409168169138565	79.75694031946017	7	2935	0	0.6212106767220922	18	207	0.09328507217693116	2	Local
1392	10	2090	590	0.5578855173972905	9907	1.0	252	570	0.8371584606940295	68.47052532475625	9	1145	1	0.8970054530960649	21	329	-0.004242246082139495	7	Local
1393	13	1644	905	0.605630803247484	1823	1.0	481	4525	0.999266182989314	51.37629707266932	4	4200	1	0.6971805461481597	4	322	-0.11723558500084703	9	Regional
1394	6	1676	438	0.5486688997819829	7574	0.6785600294031167	98	7232	1.10350518084431	71.26117886689832	5	3950	0	0.8847455647400597	19	579	-0.05987039308340511	2	Local
1395	25	3634	530	0.6378140094760506	8827	1.0	398	1708	1.132216378656595	93.28405394997465	5	2724	1	0.8581357529263525	1	490	0.16633882307239617	9	International
1396	16	323	387	0.9986487553687322	8673	1.0	243	4482	1.0157417707288634	51.35194385465775	6	4856	1	0.867251241955614	28	42	0.123867132298777	1	Local
1397	7	639	931	0.7010461326206913	7006	1.0	127	2625	1.1977882385630054	84.28471326554735	13	3262	1	0.8546636788186458	4	15	0.03663062650781884	7	Regional
1398	24	2750	906	0.9319441956675052	3162	1.0	213	902	0.9808229564816913	54.69191575794789	0	2845	0	0.5145436451506359	20	369	-0.10995265906266521	6	International
1399	26	632	902	0.7745888460645307	6225	1.0	338	2710	0.8327536555326716	80.92746198644609	4	4709	0	0.943241778546781	3	342	0.13641244313516498	6	Local
1400	16	3683	226	0.8332915396668665	9498	1.0	206	4741	0.9158429891913927	73.46396850476499	5	4817	0	0.6684466949217878	11	91	-0.1946083240055459	9	Regional
1401	28	2040	380	0.578173984875278	5977	1.0	91	9220	1.0628294119540298	79.61093759409582	14	2076	0	0.8646655666975251	20	416	0.1745501271291942	6	Local
1402	21	1308	455	0.6374029337109877	5350	1.0	423	5772	1.0505712283379762	73.97176159900235	14	3694	0	0.690987229486669	28	929	-0.026515048272496233	1	International
1403	14	2916	597	0.7552217115144628	5586	0.79153908622917	230	2328	0.9330060756900811	58.32197694433683	13	3585	0	0.7926677112767427	18	453	0.19167972783217435	8	Local
1404	28	3788	793	0.9405717171134202	6093	1.0	432	8842	1.1551528617656062	99.26970897694082	2	4521	0	0.7771433249600823	7	852	-0.061218424356344475	8	Local
1405	18	621	289	0.5214440179424701	4138	1.0	282	958	0.9046069770095716	98.8691200022429	8	1704	0	0.9756212147720909	4	20	0.12285683899896055	9	Local
1406	27	594	252	0.7534599797828605	8566	1.0	248	3105	0.9116998212202057	61.03785301727015	8	274	0	0.9392798649319798	11	369	-0.1718930288147675	7	Regional
1407	21	4272	688	0.525506106254215	4621	1.0	284	9415	1.0057461741917377	90.40642233090412	6	938	0	0.943360398893447	10	689	0.14230362311204303	4	Regional
1408	22	4878	125	0.7284113382246413	3499	1.0	321	2682	0.9745616850611123	91.04154229634283	3	88	1	0.9967362832472566	21	138	-0.0880736688443463	1	Local
1409	23	4562	685	0.8144340796663184	6970	1.0	269	2122	0.9938643786609512	73.95535242903024	4	1044	0	0.7918565736167481	21	628	-0.04099151222024483	2	Local
1410	21	687	37	0.8723615957141537	7159	1.0	355	8497	1.0583591117187967	94.74921307286179	10	1366	1	0.8378326314692139	23	409	-0.15417637848856122	2	International
1411	18	90	514	0.5692660026303134	3972	0.9545882846581412	120	906	1.1808556302241349	90.00055687400598	4	960	1	0.8623433847325401	26	197	0.12706214527962673	1	Local
1412	13	4932	279	0.583287641730674	8681	1.0	342	2696	1.0500590584522655	83.6080171778448	11	1333	1	0.7003061879686865	20	762	0.1026780025686777	9	Local
1413	12	4442	504	0.7350324608458954	8562	1.0	173	8659	0.9137624075403656	77.59377504875717	13	2232	0	0.643285239474267	12	958	0.048191963222138756	5	Regional
1414	6	1670	332	0.9990182289895371	3121	0.7480763477230423	3	1445	1.1955326933159616	81.61279181855	6	592	0	0.8951312665522446	2	295	-0.04030314668793955	1	Regional
1415	17	3722	650	0.6780234178283817	556	0.8156546557030969	239	3215	1.144464879144869	63.44853656836556	11	3852	0	0.7310072587164325	12	132	-0.07997301293333128	3	International
1416	29	4187	840	0.7137637136814552	8637	1.0	306	7768	0.9449908934846343	96.28054549110414	3	2817	1	0.5025744590423258	15	715	-0.023499506998045566	6	Local
1417	11	4178	121	0.7162233714072758	3427	1.0	341	7733	0.9796304588682928	91.5802642414304	10	3342	0	0.6690557689224224	23	18	0.07168276925675443	6	Regional
1418	13	1349	556	0.5403504106785477	6018	1.0	129	5968	0.8597452699433572	83.50443230201752	7	2672	1	0.6144417211881681	29	606	-0.19964966667649306	8	Regional
1419	26	4761	962	0.8870860726449976	3556	1.0	355	7164	0.992804719643685	81.77424787088476	10	3258	0	0.8338854601376087	13	859	0.022326658078262535	3	International
1420	26	209	199	0.6265507622130537	5366	1.0	52	9177	0.9618293217465457	57.444528047069994	11	3425	0	0.8942070749124471	13	415	-0.0848772967608146	6	Local
1421	15	2002	529	0.85183352844146	9842	0.8800389504255459	166	1242	1.1398871528473213	86.35963809141718	11	1971	0	0.7336651470149979	6	622	-0.0724282380817341	1	Regional
1422	18	1781	496	0.7375449394177953	3973	0.8714939120514924	248	2608	0.9186701443058746	99.90402678475525	2	4166	1	0.7910513749393533	11	621	0.1763064843142661	7	Local
1423	8	2496	693	0.805889871109692	5301	0.8600580626127694	10	969	1.0717909055568011	72.2010197250483	13	2458	1	0.5031947007210996	20	737	-0.18034916378885965	7	Local
1424	17	3212	419	0.5269858182474981	3857	0.6752620039909931	88	4985	0.884273994253953	85.31098019067926	1	1139	1	0.7418900265424446	24	782	0.07445510154726998	3	International
1425	6	1782	369	0.9449828422082831	9366	0.8038409427003923	447	599	0.9430121537259628	59.34881221934897	8	1370	0	0.6695870438110616	10	505	-0.09705994461667117	4	International
1426	27	630	234	0.6219283847098567	2414	1.0	246	967	0.9738811108539839	60.26830339711995	12	2113	1	0.9573139006785513	28	442	-0.04618455139186528	9	Local
1427	9	269	402	0.8350476937504185	3662	0.414799997746596	239	4582	1.1947704539347106	88.37224794068187	0	2446	0	0.992283116910047	24	303	-0.0613225076710362	6	Local
1428	15	4524	143	0.8990095560330809	5045	1.0	308	3000	1.0755415952260203	58.15509864367773	4	356	1	0.5275888602130301	13	895	0.13406567234119499	5	Regional
1429	10	1799	311	0.7700193586415985	7715	0.7706293840243195	264	6527	0.9576723996429795	59.71730752412057	12	4432	1	0.6687909180915279	12	74	-0.19512971205341234	5	Regional
1430	22	1520	687	0.668667011039312	6500	1.0	58	2862	1.0669073466129448	76.0095467076784	4	4542	1	0.6027185994565776	10	753	-0.035231329485937046	7	International
1431	25	4378	724	0.9889516872405384	2156	1.0	177	4404	0.8207676794108121	55.10163608697889	6	3775	0	0.6887868063472689	23	15	-0.11794857912614716	2	Local
1432	14	1444	347	0.6392198566353477	4516	1.0	388	8817	0.8747021208578483	55.41073590692952	2	915	1	0.8901144425857773	1	69	0.05736513627148343	9	Regional
1433	8	971	584	0.9743311685616352	1466	0.8480981601922426	290	5661	1.120751316407255	50.219758223433885	12	4437	0	0.6916621619545471	14	435	-0.16558372917637781	3	International
1434	13	2823	701	0.5781120668423658	7524	1.0	416	9928	1.186215498105443	94.55563389686841	12	3784	0	0.9883389434977983	18	814	0.1573840153491608	3	Local
1435	10	4512	866	0.6946110657611717	4061	0.7720451801507823	492	8373	1.0510834450475797	60.13554372517943	5	1595	0	0.8759546712300839	28	288	0.12131120006928175	4	International
1436	6	4626	117	0.5692477920736512	9463	0.5682845138883953	250	8976	0.8850497985465492	51.229964637658384	5	3371	1	0.5875600799294455	3	188	-0.10277194479775367	1	Local
1437	21	3484	678	0.501120236536848	2339	1.0	281	5794	1.1739811648359975	96.11152452811194	12	1148	0	0.9915266980661215	4	426	0.01830324301820757	1	International
1438	9	3632	319	0.6301292701982375	9207	0.682740811191399	245	8916	0.8456473193102384	55.724590915440025	5	1965	1	0.5372413906180914	5	385	0.13794614823384616	3	Regional
1439	29	1168	49	0.5436052004594774	5343	1.0	415	4848	1.0638451147551427	90.77682443084636	9	294	0	0.9082636006749332	18	830	-0.12046994836755426	2	International
1440	10	1915	93	0.9931727615451735	9652	0.6202295919989603	230	9916	0.9727094257826925	78.40739566177709	12	1958	0	0.5363309709323172	17	744	0.10008813394302013	7	International
1441	16	4361	191	0.8808266589759013	184	1.0	394	2352	1.1882483731050035	70.64629834749486	14	3167	1	0.5564060786285565	3	181	-0.0036170798292995965	4	International
1442	27	774	904	0.5018523981610044	5131	1.0	419	9095	0.944945216888297	72.26396417667186	6	2137	1	0.5344996389012029	1	272	-0.01767330867460362	9	Local
1443	25	761	942	0.6118232924117961	9787	1.0	424	5924	0.9865052080054666	64.01552863889889	12	508	1	0.8650778461506076	19	144	-0.08131345392876028	5	International
1444	14	1875	103	0.8350621206418585	7937	1.0	461	5300	1.1433762329923964	83.74763471863619	14	1987	0	0.8650860087411669	21	707	-0.10950680314431877	2	Regional
1445	26	3976	604	0.6992760565823772	1658	1.0	444	4525	0.925842679253444	71.91644387539992	13	2007	0	0.9428176080622965	20	181	0.15955161331469364	4	Local
1446	25	440	763	0.9159212815221136	5339	1.0	206	8998	0.9614593748151341	83.5468239310008	4	4453	0	0.7661216008669249	14	95	-0.19416946523590425	4	Local
1447	29	1120	309	0.7524303891878659	5275	1.0	452	4505	1.0153209774628142	66.51887742473417	5	4213	0	0.7001947911690669	20	751	-0.10042398213920284	1	Local
1448	10	4537	658	0.8268257098662146	6644	0.5666599302246411	376	8044	1.0270037453712304	65.94653160948849	6	3986	0	0.5973108265513516	3	674	0.19863573685720887	4	Local
1449	12	2815	104	0.7985186987972404	4709	1.0	356	3206	0.8453700092258868	75.05076677136499	11	2241	0	0.5090677043957164	3	945	-0.12643873099049546	6	International
1450	6	4530	273	0.8190844503118171	4557	0.3878042868610172	387	1905	0.9270361146462505	63.951055425665785	5	4012	0	0.8210777188920924	15	87	-0.16631883179402115	5	Local
1451	16	2478	683	0.61504942691359	3899	1.0	115	9537	0.8826142410887675	97.46960319881238	10	1136	1	0.8045388106743943	25	842	-0.15459204512638602	9	International
1452	17	4544	843	0.6866447196030958	132	0.6556755503925421	126	6719	1.188661787337386	67.59494832712433	2	4018	1	0.5079141770217632	24	559	-0.17152228000057013	4	Regional
1453	29	2197	538	0.5253146264322457	1884	1.0	195	8608	0.9100254292534785	61.37513674213802	12	3007	1	0.7084772868044278	5	20	0.14731120444045676	4	Local
1454	25	3622	471	0.7938182573441044	8562	1.0	259	2801	0.8054813173162755	64.61079261126669	5	1166	0	0.8365736562122263	6	783	-0.10482918074624498	6	Regional
1455	11	4528	326	0.7296292310378878	9677	0.9575298597443369	320	963	0.8416805779419273	94.88919128213334	1	3322	1	0.6208460714038391	13	695	-0.1392447929920024	4	International
1456	14	2804	667	0.8803580745095361	6917	0.95615669707657	176	3889	1.007301734770771	52.63845249573822	1	2568	0	0.577523834748373	21	100	0.01307847807416146	2	Regional
1457	17	3313	203	0.6031912323108211	8735	0.727459373002252	379	1780	1.058675755747792	95.0524609200117	5	4708	1	0.8285723257909152	12	273	0.1917655279423089	2	Local
1458	21	3875	992	0.7184060580339009	8439	0.8113532709072876	254	1439	0.8310279784451149	80.80312791340707	5	525	0	0.9293183827989935	19	645	0.09423323251629939	7	Local
1459	25	3466	333	0.5903727165286932	2618	1.0	181	1022	0.8152493406762423	80.32903986700538	1	2827	0	0.7401776400179717	20	365	0.09140130550161507	9	Local
1460	18	2107	360	0.8069896126242211	8834	1.0	392	6516	0.9520800389966065	54.062432248424884	1	3903	0	0.8580906016062905	17	399	0.08303367260600736	1	International
1461	6	2361	246	0.9240151282557261	2125	1.0	175	7926	0.9750928900112933	69.14735834403689	11	874	1	0.9199639572133287	20	127	-0.1648134827569451	7	International
1462	26	2929	856	0.8827216242244925	8643	0.991947610397195	61	5769	0.910867782020561	96.53437106618851	0	4226	1	0.8722604570419757	8	755	-0.0423020621491032	1	International
1463	15	3692	775	0.9720989863154437	468	1.0	116	9118	0.9130628655770198	50.0136690426275	6	1651	1	0.9684557677492136	19	40	0.005891057409699224	1	Local
1464	5	2659	283	0.9858628909317955	6268	0.8215822570776687	27	8313	1.0569652456273733	69.54626134294075	4	4790	1	0.5215287683537971	11	230	0.1663214291191974	2	Regional
1465	23	1480	469	0.8860169337909953	7779	1.0	329	9225	1.0142918555805114	77.35352704461569	7	1279	1	0.9749918550524677	22	678	0.07759141360414851	8	International
1466	25	1963	270	0.6434030426901294	4527	1.0	454	9824	0.8684574509186507	72.00240463941725	3	3997	1	0.9605618554829121	18	462	-0.05539992818775516	4	Regional
1467	8	807	427	0.6096306886076591	879	1.0	20	4417	0.9520441375447017	90.40309370775464	2	3322	1	0.9760300794809849	12	318	0.03514532013476762	7	Local
1468	23	2184	189	0.7237745172744718	9775	1.0	356	7666	0.8546641620288795	76.51636429514086	5	2773	1	0.9376016378714663	8	28	0.06807611642511385	8	International
1469	25	1962	585	0.9969418472885603	7766	1.0	394	6881	0.8357420626903953	82.84413410691272	1	3986	0	0.7372064215748186	20	889	-0.06024550820025848	4	Regional
1470	15	1789	931	0.7063340104085777	2585	0.9381324802302555	28	5331	1.0816420603165233	56.010745947710234	3	3148	1	0.5670433223204654	17	539	-0.0812479391243437	6	International
1471	12	3267	151	0.5995342052861343	6387	0.5184609981858859	452	888	1.1516879291287387	62.00912807853997	3	3050	0	0.9585026070268441	2	810	0.10669473929981643	2	International
1472	15	4806	846	0.9721714388916205	2849	1.0	180	7007	0.9511780579166905	94.46158245988882	14	1292	1	0.679614277644333	27	825	0.10330668816326599	1	Regional
1473	8	1184	625	0.6929589887980114	4269	1.0	130	6038	0.8411155858693444	78.38615611130356	10	4026	1	0.9879076803096514	24	160	-0.128213707463662	5	International
1474	21	3762	65	0.8454494436138155	9307	1.0	166	3427	0.8781485174922632	83.7601093227031	5	277	0	0.639839657591357	8	77	0.17290362643013285	8	International
1475	11	814	369	0.8940764893072934	6125	1.0	129	1274	1.1423838467782044	63.45550109866433	7	3293	1	0.7311868528615628	26	607	-0.02404952648602557	5	International
1476	12	2775	118	0.921577951029767	7358	0.9523696394117154	427	530	0.867335767184286	94.10420945079699	2	937	0	0.8196343121384224	28	605	-0.022838438356001994	5	Regional
1477	7	3418	765	0.9106401935613953	9367	0.49079246470349325	186	9988	0.8742589315650088	58.098905803557706	4	2370	1	0.6573689320320814	20	689	-0.050307638462239374	5	Regional
1478	26	3547	800	0.91812343149999	9331	1.0	192	4101	0.8754450364396009	88.09119529955038	2	1348	1	0.957148421165775	16	295	0.007772243718467686	1	International
1479	6	1722	56	0.8338267137889404	2802	1.0	387	4674	1.0828510702632936	59.56095318359954	1	620	0	0.5012496297387652	8	107	-0.18508103939096265	2	International
1480	27	3455	457	0.70191553463623	1115	1.0	69	9968	0.8263126613768543	87.43240420189883	9	3688	0	0.8276792878195673	5	177	-0.14554710058829945	4	Local
1481	19	632	964	0.8336434270319186	4722	1.0	118	2371	1.156226249288487	99.05977522577246	3	4831	0	0.655160571450774	19	798	-0.022025563804053544	1	International
1482	28	4816	94	0.9183671670299567	9961	1.0	8	8796	1.0632255847371623	80.01641268918743	1	240	0	0.5790175716853628	27	466	0.15408608806625262	6	Regional
1483	26	4683	77	0.6753212323122105	8244	1.0	400	5201	0.9616881269099777	86.40112789675895	2	1870	0	0.9425965266175791	27	253	-0.19341782038353103	3	Local
1484	26	1871	38	0.64825399514602	7888	1.0	76	8790	0.8022351872477429	84.30292418719634	10	4932	0	0.8691895418573259	4	421	-0.004916837474149366	9	International
1485	9	1235	421	0.6718536085525817	6357	1.0	468	6375	0.9307106597317991	70.71807766565149	9	2630	1	0.7117706160916233	13	450	0.19703014452069245	1	International
1486	28	4575	207	0.7756416980146842	5306	1.0	142	8861	0.9335631889103354	63.70123371107653	6	568	1	0.9677904488170294	24	308	-0.050142093340554084	4	Regional
1487	5	1687	932	0.5262219374069723	2373	0.7124414390196502	220	7909	0.9081137654091417	81.42160626174172	7	3425	1	0.6325029807479475	23	11	0.05592744490382817	3	Local
1488	8	2230	158	0.8894854095084199	6367	1.0	382	3345	0.9147657518169469	95.22833357374165	12	331	1	0.6517222626720902	10	449	-0.0705237279555666	3	Regional
1489	19	238	162	0.569425979225101	1742	1.0	289	8593	0.8916886519838171	95.7638769986857	10	3448	0	0.6606118481229467	28	586	0.03934280207949059	2	Regional
1490	24	1796	987	0.5664193283920493	2492	1.0	43	6712	1.0589294323571707	65.52968878310456	8	3602	0	0.7137722322952678	17	921	-0.13213340414980937	4	International
1491	23	3876	127	0.5988295696780526	4489	1.0	42	1716	1.0656404721414858	92.83756307222714	14	1452	1	0.6937446494015971	27	234	-0.026048432202743665	2	Local
1492	7	2670	240	0.7884637174862492	2611	0.5666658836123497	302	5111	1.170528726852217	58.52266335903827	7	3406	0	0.5299945903334615	10	767	-0.07295737754087206	7	Regional
1493	24	3995	164	0.642784187901978	1676	1.0	175	638	1.0258198753517627	81.43439236572183	7	3269	0	0.7184836121763514	6	451	0.07777924607918862	5	Local
1494	15	2376	877	0.6840451644932761	7407	1.0	111	2733	0.9640848636372678	74.80051410041749	1	3474	0	0.6644062468886216	1	982	0.01530836933880747	6	Regional
1495	21	1234	529	0.9658245554890639	5667	1.0	344	2688	1.0625252790874433	65.4320428437857	2	1499	1	0.9375762327775506	17	891	0.026571727326041378	2	Local
1496	17	2843	395	0.9236010899884926	3838	1.0	258	1277	0.8988097757652813	88.69095480531024	8	4230	0	0.9645614858947608	12	722	-0.04941310269581564	9	Local
1497	15	2996	24	0.9260952665523912	603	0.7364652882071775	102	7519	1.1519501558645706	86.04941209803536	11	3971	1	0.923478761079822	9	374	-0.12741589960149147	9	International
1498	6	2550	976	0.7888209166629939	425	0.9735389964198687	233	7656	1.0464514948272696	92.02375242134266	3	2102	0	0.5407212429226901	27	851	-0.018718013689659058	6	Regional
1499	13	4996	407	0.9332330736452403	9872	1.0	326	7371	0.9939678370077922	81.60714755144795	8	1308	1	0.9331601343466532	4	87	0.1796712802447803	1	International
1500	6	219	587	0.8892829126702768	4987	0.7637806878302871	33	3845	0.876529821168225	60.382584696523125	2	951	1	0.7235591322717101	4	122	0.10362228048861066	6	Local
1501	25	4975	786	0.9766184014555311	651	1.0	453	6218	0.8049997437778506	78.96137746301919	10	2799	1	0.8410844837889833	23	668	-0.05177609310574738	4	Regional
1502	13	2795	990	0.5321842025109578	4028	1.0	315	2654	0.8731460055838848	61.08939649860346	12	2509	1	0.7453896066161749	9	813	0.1968911391810057	7	Local
1503	13	1130	753	0.5143635668269664	8584	0.7839836562406028	172	8790	1.1106003516903118	95.50197855854915	5	2636	1	0.7154690367360438	27	994	0.1484154838922871	2	Local
1504	12	1313	891	0.5875149703619456	9255	1.0	88	9887	0.9726381977928131	81.8368265662009	6	2361	1	0.9245841439839029	14	150	-0.1284610738283729	9	Local
1505	21	4914	579	0.9645424102539878	1703	1.0	412	7953	1.1216733375611487	71.91077731141955	11	3382	1	0.5886776701756478	28	108	-0.15187593806354843	2	Regional
1506	5	4503	835	0.802782552977123	2892	1.0	432	7092	0.8959886953423565	56.899557661645105	11	3582	1	0.5351593374465942	6	476	0.1048089233018395	4	International
1507	29	2298	182	0.7130562588476405	9921	1.0	448	1264	0.8579915771312346	83.367652956656	2	3735	0	0.923530390224142	12	677	0.10456729233824763	2	International
1508	15	3958	767	0.7563555307380758	8584	1.0	225	7734	0.8832011899432655	54.37877619548332	10	794	1	0.9597298556784478	4	743	-0.10324644580619187	4	International
1509	12	1375	779	0.914802294113835	213	0.8430792508296513	113	3191	1.0953900814304782	54.18515108822821	9	3067	0	0.8690534740497022	8	256	-0.16445885754509193	4	Local
1510	14	3227	384	0.9645549979019621	5774	0.802709904074665	442	7637	1.0506946754026498	52.9270566967193	4	2553	0	0.5284768573901338	17	345	0.05726450632137414	5	Local
1511	29	3923	436	0.8648494171554549	3256	1.0	402	8692	1.1413562809186004	95.95500829669672	2	4287	1	0.6600764010983735	27	658	-0.19611613288676777	1	Regional
1512	11	2198	528	0.8799239164686481	2919	1.0	89	4616	1.027138262836295	72.22939283573024	6	2843	1	0.6717995946977929	28	121	0.1301367373108273	3	International
1513	7	1738	631	0.660189022081919	6442	1.0	165	5921	1.0496255806662358	57.79787068630228	8	2599	1	0.5484084642424325	15	129	0.08649340501739089	2	Regional
1514	7	3035	40	0.7335175976372696	733	1.0	285	639	0.9455382570726989	86.60393355437805	5	2342	1	0.5386045975102955	9	14	0.031277953264574554	9	Regional
1515	22	2126	633	0.942605096735583	4736	0.9205456375721379	180	4801	1.077674842602466	72.2877659103408	7	910	1	0.5992812211010687	10	869	-0.11308988705665649	8	Local
1516	9	1579	536	0.8929670550362887	7878	1.0	317	8140	0.9466039509154258	96.23464483630434	12	2225	1	0.9514539393231372	26	915	-0.03524220287281671	9	Local
1517	16	1511	979	0.8421354592306738	7875	0.7904702283609277	372	1167	0.9976002477279942	53.54030148958882	9	4323	1	0.9524528518661581	20	161	0.13066006701656718	4	Local
1518	16	1452	216	0.5326234179440602	9165	1.0	333	8891	0.8269778653869405	62.70884480440625	1	3475	0	0.9155982969337364	27	29	-0.17982345177396725	9	Local
1519	23	122	680	0.5197536097269775	2903	1.0	181	3635	0.9294802936599396	98.1497856630974	6	1397	0	0.6677966143987095	23	347	0.032254105788380005	6	International
1520	10	4399	364	0.5652054715569975	7406	1.0	113	6043	0.851047300025991	85.70596397858614	14	1348	1	0.503698207456738	16	385	-0.0761734316010052	3	Regional
1521	6	4084	349	0.7906955495989167	9813	1.0	464	1624	0.9880856127739343	74.34217241430996	4	4937	1	0.5569612862662434	24	804	0.021424273624140622	5	International
1522	16	4661	397	0.768193423670575	5656	1.0	77	5324	0.8247924877202352	90.8966424593981	3	640	0	0.6757909709032652	1	575	0.18614867694889953	3	Regional
1523	23	2846	230	0.9713454132735269	5748	1.0	148	3626	0.9423900706762218	85.23127256849155	3	4726	0	0.8603968135540732	28	862	0.17306753052741647	6	Local
1524	9	4566	179	0.8473798200216982	5871	1.0	323	2890	0.9943570162762875	55.053390708598634	3	2718	0	0.8116216942744097	27	648	0.19969241469929216	3	International
1525	16	2543	677	0.646986308672713	9834	1.0	358	6447	1.0206176459412413	83.95937996824034	5	3889	1	0.794748254708761	20	761	0.019907075597073248	3	Regional
1526	21	4281	589	0.5807481469078486	3663	1.0	427	728	0.896701804232632	62.23311911089159	5	2100	0	0.7006872168475249	11	276	-0.15614794499198215	7	International
1527	21	3626	373	0.924766619664191	1688	1.0	442	7726	0.8191190800132402	57.10412561443781	9	4255	1	0.5039755608970902	17	859	0.05609238176866971	4	International
1528	14	82	259	0.7298120518445121	5829	1.0	103	6071	0.8019684936752499	50.07497966424248	7	4490	0	0.8793011744355095	11	938	0.10920276468036488	5	Regional
1529	29	2744	98	0.8267347487044243	9568	1.0	398	6105	0.8807760877313893	76.95157233885915	8	4960	1	0.7530083522534432	15	35	-0.06201108687863163	2	Regional
1530	27	4423	171	0.7825718032954014	8365	1.0	268	7444	0.9944373229938612	85.26197212499068	10	1358	0	0.7868260782286078	1	492	-0.11906119100796952	4	International
1531	21	4895	536	0.5537281730683175	2584	1.0	33	3040	0.9435880810618632	65.63500167735583	10	4039	0	0.8144321169316153	10	831	0.13955710459833665	9	Regional
1532	19	3648	402	0.5285291918409135	7784	1.0	337	2020	1.0511612998350146	77.5047775131207	3	4398	1	0.560691628567419	9	75	-0.05609949676972148	2	Local
1533	16	2442	712	0.6885090948582068	1988	1.0	466	5664	0.9248243277682672	77.81073636007572	5	3009	0	0.992579860138022	22	18	-0.12858751637929194	5	Local
1534	20	4162	371	0.6807751487728588	4871	1.0	363	6508	1.021233293635601	90.35270529929271	6	3313	0	0.5334653929452602	17	884	0.14369986680614127	5	International
1535	28	2921	220	0.8368990564844532	1489	1.0	12	5106	1.1448255032422499	67.05953202533145	8	2934	0	0.9557637281235924	19	58	-0.055077808693605096	6	Regional
1536	23	2727	970	0.8161002045505809	4317	1.0	45	7717	1.0054939090042652	57.73761864083326	3	1753	0	0.7730932788158307	29	534	0.16467457537422048	9	Local
1537	12	1451	152	0.9844704642319972	4846	0.9111684184365226	282	3618	1.0222748483956643	66.02359832408686	5	4638	0	0.9498608555120265	20	124	0.16166959903716843	5	Regional
1538	25	867	984	0.9290497513857858	8739	1.0	412	3008	1.0556298403807505	50.25657654495528	9	1828	0	0.9499395510507844	28	773	-0.16319126001864884	9	Regional
1539	21	1710	653	0.7482912628876439	5564	1.0	205	2207	0.9146657256535751	58.1568713808868	13	2080	0	0.9399249660198701	9	538	-0.011391543050508102	5	Local
1540	27	4612	188	0.7500126762813477	6790	1.0	101	4535	1.0940148193397567	61.75830079546039	9	784	0	0.6256044603225104	29	511	0.1397990034607533	8	International
1541	9	4773	885	0.8370646145563472	4998	1.0	396	5451	1.1069041091387162	65.78382399973277	10	3486	0	0.9465391280477883	15	430	-0.15091529744170967	8	Regional
1542	26	2488	410	0.5570452913866377	6278	1.0	313	3604	0.8645820017072887	93.74266292315266	7	1140	0	0.9802485286725846	7	962	0.13728640187478597	7	International
1543	20	3033	877	0.9999452823156962	7044	1.0	126	1855	1.0273121057348342	69.68014603137053	12	4223	1	0.5650338323301661	13	310	0.05056198585443766	1	Regional
1544	10	1260	404	0.759404050621812	9392	1.0	132	1800	0.9771843540351836	70.31945163587514	12	453	0	0.5573451855879692	8	85	-0.00801216648306785	4	International
1545	12	649	839	0.954952436954485	9692	1.0	468	3540	0.8450633678433191	75.46055233249325	7	2721	0	0.5828374816988773	6	565	-0.055956906112027055	9	Local
1546	29	1896	117	0.9836781673261039	7695	1.0	185	1697	1.174593034778844	62.34781699511182	14	4299	0	0.7452746112660709	8	698	-0.12060041886658808	1	Local
1547	22	1905	813	0.7908213699511327	5963	1.0	266	9777	0.9239753862021034	61.464335749051656	11	2962	1	0.523146636868637	25	713	-0.18310140248366263	5	Regional
1548	29	1937	396	0.5516743237623877	393	1.0	305	5329	0.9858526589893555	68.10910858298129	11	2480	1	0.8303128600871096	8	357	-0.08538844430822481	2	Regional
1549	16	729	978	0.7866729042099856	9869	1.0	45	5891	0.9461594272008096	82.8965078953902	13	1332	1	0.8089418609108483	10	642	0.017511607613642566	1	International
1550	19	3302	799	0.7988212185829934	4368	1.0	47	553	1.0948023735400874	95.77579454332103	7	2903	1	0.9943585611560423	1	208	0.1442237977475211	6	Regional
1551	13	1885	857	0.8945965683866655	7297	0.7236749513620641	243	9571	1.0509546607831226	69.8383705764036	9	2364	0	0.988992971931429	8	288	0.025222162092074868	2	Local
1552	17	4080	359	0.5241146334974531	4158	0.8776995502792183	202	7036	1.0581374054722392	71.236714501698	9	4328	0	0.8942002467407482	19	912	-0.002928690806979717	5	Regional
1553	19	2227	550	0.733157683597547	5382	1.0	359	3862	0.820026722385129	54.92003538555352	4	4280	1	0.5760903777171322	2	461	-0.09430827962093691	5	International
1554	14	198	995	0.9613851291684066	7295	1.0	412	6312	1.1904014363552682	83.34866970967137	9	3377	0	0.6948238247446175	7	972	0.07829317824105397	7	Regional
1555	20	1545	151	0.9956495393393268	5644	1.0	12	3486	0.9127177932465971	83.90614714558461	9	304	0	0.9577299045075952	25	571	-0.12439338927316257	9	International
1556	11	4963	627	0.5956913393796188	8595	0.9394168733548751	406	5945	0.8568991519475472	82.94704358543262	6	4570	1	0.548656370033084	23	220	-0.11944141714798406	4	International
1557	21	1794	229	0.9352994963675176	3051	1.0	192	972	0.890477320146302	94.08318967763901	11	3900	0	0.7695519579817975	21	230	0.19529257048542686	9	International
1558	27	1696	24	0.573125280815322	4861	1.0	85	811	1.083761991350547	63.78569027593036	6	4740	0	0.859674531509252	19	13	-0.1703105252781815	4	Regional
1559	25	3045	396	0.9205872172839485	7118	1.0	429	2703	1.188161294566604	72.48686162256445	11	4217	1	0.5677416575263373	7	135	-0.06899097739702306	4	International
1560	26	1722	659	0.6386388637338318	5856	1.0	15	1226	0.9132305243907352	78.08176659157046	8	4602	1	0.8932597230603336	11	925	-0.1493862148789138	6	International
1561	11	1989	73	0.9798126330245712	3030	0.7728697622107971	464	8009	0.9046327398568738	85.61210311909645	11	2593	0	0.6731956245127247	29	503	-0.18187289232441728	8	International
1562	18	707	517	0.8477483754503186	2816	1.0	448	5338	1.1787791693092051	64.53173033651714	4	1891	0	0.6795732644834734	29	867	0.15035761182937007	7	Local
1563	19	3717	217	0.6995553006948798	7066	1.0	359	2893	1.04672538142969	84.20521762181083	13	4604	1	0.9378860590367822	8	870	0.11682419778214298	6	Regional
1564	25	1103	460	0.6404866649540831	5925	1.0	66	6191	1.0189924311573542	50.01280879441208	1	2341	1	0.6321020135848199	2	459	0.15663239924707373	4	Local
1565	11	4121	737	0.6176187637372227	9641	0.610723618815863	178	4470	0.9126607401469353	91.88625002426862	2	1498	1	0.6306967380939635	22	473	0.03871823604139371	5	Regional
1566	13	626	199	0.8403961634997925	3475	0.805027667211713	463	7562	1.0138031977383053	81.17859665074278	12	4785	1	0.8607306558594172	24	233	-0.18180428390217382	5	International
1567	23	3145	260	0.9478955012884408	8243	1.0	79	2656	0.8035801687963225	64.03190888712825	5	4265	0	0.5548462223027899	20	79	-0.07106384048042777	1	Local
1568	20	3081	805	0.8774709848071718	1710	1.0	215	5710	1.0231930537394216	67.72737530737217	10	1748	0	0.9103832966441745	18	202	-0.10426049211002475	1	Local
1569	12	4868	339	0.9173957690082711	222	0.790467943135543	120	8765	0.9914306448336399	59.174575730693924	5	3811	1	0.7659810913634397	9	2	-0.14795986809292902	7	International
1570	22	4829	520	0.8906918838172686	6664	1.0	338	9995	1.039941469891687	64.44769599180452	9	3005	0	0.692370537775626	10	541	-0.17627781856710587	6	Regional
1571	27	4887	669	0.9895738332490096	5478	1.0	221	9131	1.0971501022787107	92.48584135162332	9	1131	0	0.876423612442022	6	630	-0.09636718299840266	5	International
1572	22	3022	42	0.8789024634131624	7704	1.0	299	3800	0.8707685120996516	89.32772974992497	3	4745	1	0.5839815129885991	16	926	0.08431465726005188	9	International
1573	24	3998	651	0.6051142592351368	8459	1.0	417	1052	0.871288066553893	59.55205656597468	5	4144	1	0.8899485978736806	15	408	0.06583939875520539	3	Local
1574	11	2095	646	0.8957992327372575	8820	0.9538295175889093	349	9609	0.9781217345102474	84.83977692672134	12	760	0	0.9151720926582457	24	89	-0.12246878560495685	8	Local
1575	7	3986	613	0.6610346804924004	8673	0.6839456554132163	421	3428	1.0941462511490077	59.68022718506276	8	3857	0	0.8224831558143495	24	494	0.1422672425554231	3	International
1576	22	2998	727	0.9978999313314291	2889	0.9610416643191878	401	7605	0.8659036082297663	93.0936863527493	7	1808	1	0.745482720074784	29	561	0.12372428088359494	8	International
1577	14	1677	199	0.6883363100500732	5583	0.8531951070882032	410	6671	0.9683593120165837	96.56798038697441	0	1754	1	0.69503189252617	9	686	0.08457951304299843	9	International
1578	11	1538	883	0.6463968779236149	8082	1.0	171	9692	1.0237052898866417	72.93951019510666	6	1481	0	0.6930203043279554	15	230	0.1747651341516009	3	Regional
1579	21	4195	194	0.6196079927544558	4077	1.0	314	8797	1.0164520212781132	52.0458279044273	8	1089	0	0.7382328479305932	17	657	-0.06520099543221278	8	Regional
1580	18	4248	217	0.8292573260291849	7328	1.0	265	9419	1.1497097588706184	62.99968455199326	1	1577	0	0.6683246461575061	8	316	0.18215790952718275	4	Local
1581	28	4513	557	0.5546105441937657	344	1.0	277	859	0.9406326451977398	76.97929211792079	9	2661	1	0.62337789078587	19	339	-0.07585214287556062	1	Local
1582	7	985	473	0.9767799408664859	2048	0.8791710259852017	360	4809	0.8698171055266877	54.57151763640118	1	2027	0	0.7530666674311295	2	730	0.17315638873576739	9	Regional
1583	16	3613	118	0.6471563393215686	1452	1.0	244	9526	0.8877419613317951	97.69177295040836	6	924	0	0.5219664466958842	2	280	0.17082788269494548	8	Regional
1584	17	3679	764	0.6477003055192361	1829	1.0	321	2269	1.1341173678095169	64.29515082574109	0	273	1	0.6194271479597471	25	625	-0.08179022646066213	7	Local
1585	6	1764	446	0.5230330478535296	8103	1.0	447	2933	0.9989019316352097	84.6033198918236	13	1669	0	0.8459382324810538	20	687	0.17843175446341475	5	Local
1586	7	1852	472	0.6230087589367871	4364	0.6833189156607741	73	8992	0.964598966637938	95.46182551589169	9	1678	1	0.8083520369530288	27	995	-0.10543336837852829	8	International
1587	9	1470	210	0.7094896778381188	5451	0.9112771073812297	494	2600	1.0775757003950335	55.603152813009984	9	525	1	0.8771866861647233	3	345	-0.1001703900354706	7	International
1588	15	3641	993	0.6848031951121104	1217	0.5803851507473856	411	3648	0.9842163247777671	64.26155803825144	4	4107	0	0.941478913622316	7	58	0.00330023218948558	1	International
1589	12	3570	597	0.6365099607181102	8270	1.0	206	3015	1.1995139183046835	93.59010763911002	14	79	1	0.7477037423745285	13	45	0.013763121026692055	1	Regional
1590	27	3361	777	0.5203719189195991	558	1.0	36	5626	0.9706739525328748	51.243743826746304	3	3918	1	0.7258641018226689	14	278	0.061968446633805796	8	International
1591	27	2355	518	0.6502906868028212	618	1.0	443	2923	0.9489014738802948	64.31108607853827	0	3602	0	0.9295071302803688	23	746	-0.1229532996265435	3	Local
1592	16	2045	635	0.88916546913156	9909	1.0	351	8128	1.1566922845502832	82.1496953332834	1	1716	0	0.7294119577512299	26	409	0.12849964844857492	9	International
1593	11	2017	210	0.7193961426547356	4331	1.0	430	5175	0.8485491968950075	53.11116280691153	7	4359	1	0.8877065466789622	27	784	-0.05255730241581724	8	Regional
1594	19	3764	160	0.6453876737993568	9757	1.0	483	2354	0.8305880068982942	56.029773158563565	10	856	1	0.6625571145648529	12	840	-0.19942121213836403	2	Regional
1595	28	4085	710	0.6523960670739789	9425	1.0	286	718	0.988172189244922	71.2982025777294	2	3827	1	0.9720675393411924	16	254	-0.0008461699561124192	4	International
1596	21	4535	792	0.7772187882469503	862	1.0	210	7891	1.1958528186426056	58.01694219277625	7	4250	1	0.9816525022082107	16	208	-0.027542269946943032	8	Regional
1597	8	4918	194	0.6511463388695373	8485	0.6304780617863176	273	8184	0.9428605940912392	65.74802359326364	5	470	0	0.8656337602069357	25	703	-0.10327481177498665	5	International
1598	26	3508	439	0.8153986599330973	3789	1.0	361	758	1.0779742291028152	72.45485837967273	4	2167	0	0.886247964861077	23	82	-0.16478380469106574	4	International
1599	29	443	695	0.9947272568625576	7417	1.0	465	2381	0.9949478998017	59.981746273532885	12	2429	1	0.6908363814262475	15	443	0.11464158767472721	1	International
1600	17	4828	453	0.5205881988769028	9239	1.0	308	4217	1.085968983040825	76.70052729015956	12	1988	0	0.7556487363386705	6	420	0.11528123009228514	5	Regional
1601	22	3780	459	0.5843683778486843	1349	0.9961272587837524	114	4551	0.9367390512332406	68.44512084835482	4	1352	1	0.8760610190398019	3	486	0.0968852945968885	6	Regional
1602	5	4415	550	0.589553772644512	4116	0.3857963616111747	431	8436	1.1604778308755361	57.34757702980984	10	3821	0	0.775413817242679	23	510	-0.12221578444331019	6	Local
1603	20	4294	551	0.7235351589660075	5479	0.8366661605674387	348	2160	0.8380314580962578	76.58550864613315	2	141	1	0.8736629244912186	23	551	0.17887588459988718	5	Local
1604	17	4956	937	0.5207093560266872	2748	1.0	88	5667	1.1223734613676841	52.25616057759794	12	3909	0	0.8338189136402681	8	554	0.11330567771559324	4	Local
1605	14	77	818	0.7387607888712584	8220	1.0	293	7616	0.8316910657500021	97.21441122994726	11	3867	1	0.6724827361189456	4	756	-0.038881718674764754	2	Regional
1606	16	3541	380	0.9644623790383282	2216	1.0	355	815	1.1963806944048057	87.53281901145905	5	4490	0	0.6438873214325869	10	138	0.16898021782579536	9	Local
1607	6	4311	770	0.505782044346351	8239	0.6204715669989396	92	4338	0.8772482093082596	72.6214127450983	5	3299	0	0.9199846350971176	11	559	0.16678028710960863	9	Local
1608	27	1223	465	0.6824694335925905	3480	1.0	398	8764	0.952576076725544	50.27547661005987	7	116	0	0.6757976635834082	18	622	0.05442095043493156	5	Regional
1609	7	388	575	0.8804468860554824	1974	1.0	36	6611	0.9588294595469236	52.185134494381685	12	817	1	0.9783460257550771	22	268	-0.16589779452904813	3	Local
1610	14	1118	727	0.5772472501669075	5602	0.8530827788512232	163	2633	1.1898841283705326	91.063362457451	3	3819	1	0.5750103237442271	16	219	-0.19027395736107935	9	Local
1611	6	891	726	0.538779501263271	2632	0.9645276910928553	58	2909	0.8085224902902943	64.50254223848114	2	3399	0	0.9313999013991723	2	265	-0.10432177604956726	1	International
1612	27	4334	376	0.8153892686313193	7450	1.0	434	3589	0.9048896301815549	59.34293631923713	9	4633	0	0.8547579886644681	21	747	0.03392631729858747	1	Local
1613	17	4796	876	0.5049754545247538	5778	1.0	134	3845	1.031634092299702	70.96288957934804	12	1238	1	0.9145459857050897	16	598	-0.10881979137692005	2	International
1614	17	343	580	0.9008852455848579	5180	0.8595225518464242	446	3936	1.025979976617067	75.62354195149592	12	1151	1	0.9369951143805749	21	670	0.17787399642454543	2	Regional
1615	22	1907	78	0.5334263767830494	3100	1.0	62	4697	0.8758763891030835	56.973569306838314	5	4814	1	0.6980955777380491	22	357	-0.16615396671243046	6	Local
1616	7	1372	663	0.7621771297101805	3804	1.0	38	7858	0.9784175821284742	81.06288922582043	12	784	1	0.6805747594156282	6	862	-0.09727108425683006	9	Local
1617	11	1697	904	0.8700638551138635	8870	1.0	115	6928	0.8087698022993235	93.49207754774287	8	1036	0	0.665827067368155	17	146	0.005170864957882715	9	Regional
1618	18	4948	186	0.6210054943732387	5733	1.0	213	5451	1.116550262975777	72.77656939907801	13	2799	1	0.7708285180346597	20	713	0.0469494434685882	5	Regional
1619	24	3670	666	0.5517700809613688	4590	1.0	220	1381	0.8527890539479899	90.69442596504418	2	2638	1	0.5198961111643725	20	708	-0.04580665346826138	4	Regional
1620	21	4576	986	0.5878113832092781	2129	1.0	265	6342	0.8663649429108666	62.4953197451548	11	1196	0	0.6687811142414719	19	735	0.0958760304089254	5	Local
1621	25	3144	964	0.9273417859675042	7233	1.0	13	754	0.9729416597691514	89.83464081791197	7	1767	0	0.7939396135923199	1	664	0.04099353369493533	9	International
1622	16	3541	620	0.852890145826012	8432	1.0	80	2115	1.1339100845577617	54.02880400141986	2	4725	0	0.8896991943838868	18	65	-0.030252510284723255	2	Regional
1623	29	3545	802	0.5990490246075488	1291	1.0	239	1702	0.9650521144398194	75.71213812893956	4	4799	0	0.533465386817142	26	726	-0.17848319657633593	3	International
1624	20	4632	282	0.8580603985654973	3500	1.0	367	2067	0.9947143878532922	78.15715732161303	3	2839	1	0.6113958843393521	7	817	-0.06515556131929948	2	Regional
1625	28	3851	450	0.8543090851043433	3687	1.0	490	4858	0.81597001193551	62.204164370980884	5	179	1	0.8056072858739971	1	428	-0.11291307380242738	1	International
1626	16	138	647	0.9988625490529802	775	1.0	113	1151	0.9754118251387768	57.6377094828762	6	2006	1	0.9297908740273028	2	506	-0.025809644390727804	7	Regional
1627	19	4416	215	0.6957780117629562	2179	1.0	23	2895	1.168020372591136	66.49070223110428	10	2880	1	0.8429101095398088	9	203	-0.14078364851123673	1	Local
1628	29	2006	373	0.9324267470713854	6428	1.0	480	7681	0.8225207657666195	71.88446293753158	2	759	1	0.889414683336464	7	632	-0.10778879818875234	4	Local
1629	14	949	905	0.7232213429864075	9455	0.6820881923867369	238	9220	0.9353047850408076	73.90439007923425	7	1995	0	0.5421362870832358	19	263	0.15392974836587275	3	Regional
1630	29	3527	960	0.9488801118084834	6133	1.0	33	3053	1.0267527800047014	72.02236542278295	13	2477	0	0.5322776203364114	23	211	0.16451749636432816	2	International
1631	11	1794	639	0.5458002495494747	6738	0.8873383715975123	310	750	1.1157935749997936	70.26131924747301	3	619	0	0.740230752174452	5	784	-0.14289814095193695	8	International
1632	24	4423	893	0.5876563150626221	1041	1.0	45	4729	1.1261375823553659	77.28441609238132	6	1506	0	0.5521627837169212	14	961	0.1808006405047639	2	International
1633	9	2303	934	0.924977181533345	522	1.0	304	3456	0.818551587017165	94.6505896514508	7	3914	1	0.8899544891975613	16	875	0.12385649368223711	9	Local
1634	5	3711	66	0.9096501620526976	1434	0.6781562096584676	85	6262	1.1624292868583816	75.8803146145027	1	4150	0	0.6058741102163334	6	984	0.14082238918259643	9	Regional
1635	21	3010	772	0.6527168959284937	2048	0.9567505132288061	324	6824	0.9945819696323422	99.01404476878807	12	4329	0	0.974908891625432	11	833	-0.0829919717042508	5	Regional
1636	7	1683	328	0.7983991590667272	3390	1.0	61	8594	0.8095788724154563	66.67034280083669	8	200	1	0.5734781454489594	11	366	-0.12749512763892495	2	Regional
1637	17	911	249	0.691349861051018	6596	0.7388795602268607	483	3963	1.001448839910949	63.917835617729764	8	861	1	0.5779761799046382	10	467	-0.06894296543545217	9	International
1638	18	4751	430	0.5051586746517607	8532	1.0	106	9786	1.149267080328526	81.14841997862142	9	1302	1	0.8816589843720858	2	851	-0.08278644228399568	4	Regional
1639	28	1063	920	0.5130520632835636	8975	1.0	308	2657	0.8810531609433152	64.91192572324697	1	1240	0	0.5863044729607869	8	496	0.034193340835787345	9	Local
1640	22	3349	776	0.5271281827407882	6775	1.0	430	7742	1.151588828733557	74.92951215595565	7	3330	1	0.8308375002357868	13	255	0.0942302288078865	5	International
1641	8	1556	335	0.7970360771627893	3267	1.0	172	7598	1.0247406364791338	58.124452934699356	3	4764	1	0.9431863097827445	27	833	-0.18445551931722878	4	Regional
1642	22	3255	781	0.639613867652764	7096	1.0	459	2365	0.8717902338478827	65.09910895218593	13	1478	1	0.5438123286697986	1	87	0.05475399238555628	6	Local
1643	9	4853	96	0.5719741491574453	8648	1.0	433	4004	1.000806123176096	82.69087293345382	11	1966	0	0.9466228568474321	2	72	-0.1931653382123555	7	Regional
1644	29	1027	81	0.9705655542219438	2174	1.0	165	6932	0.955732931128741	99.4067424341175	9	4256	0	0.9031540802126341	8	454	0.016136337357516517	4	Local
1645	20	3511	590	0.5606593335406079	8585	1.0	41	8632	1.0854348993812983	66.52970277346152	11	4436	1	0.96780171848726	3	148	0.03450644818556897	1	Local
1646	5	1867	257	0.8369908582124388	1085	0.904248841814844	150	1915	1.0345687226610285	69.05504910606166	5	1040	0	0.9391292394528135	16	353	0.1409683683100988	7	International
1647	25	3734	720	0.9470800914113293	4271	1.0	42	8121	1.0392823936403626	71.88853588153177	9	4933	0	0.6211122414181305	6	506	0.015029567055226956	9	Local
1648	18	4108	587	0.5819148336192248	8046	0.9483309696388128	58	1866	1.0191798797572567	54.68943988149389	11	4849	1	0.7464515729311161	16	562	0.178586809587917	1	Regional
1649	19	2684	97	0.6073648411143575	5123	1.0	308	9309	1.0945648464581255	67.59099147628851	8	266	1	0.6828328014261489	20	287	0.13044305714105492	2	Regional
1650	13	4951	753	0.7869067667879786	9546	1.0	53	4560	0.8888870904131255	91.89142692653739	11	4683	1	0.7975420892083015	28	243	-0.12279399899754702	2	Regional
1651	19	4865	578	0.7542243431893989	4168	1.0	49	3605	1.0461927373564037	93.83000036134857	8	3896	0	0.850539907860087	4	650	-0.06119453320377746	3	International
1652	21	3716	963	0.7605137084431337	5599	1.0	397	6775	0.8991241935121664	99.41265816760966	10	478	0	0.9783248858795902	27	239	-0.10314561337166475	6	Regional
1653	29	998	669	0.7773390470090443	2189	1.0	190	6522	0.8269655584649456	74.81936903781144	5	3436	1	0.7981738827605087	4	742	-0.10507388718471643	3	Local
1654	28	523	435	0.9749514579805221	514	1.0	36	6472	1.0941302424407828	96.37432619734784	7	2002	1	0.6743875751063284	5	424	-0.18787684398377058	3	International
1655	8	617	980	0.526919020983475	7918	0.9524293018200721	436	2911	0.8991776109817914	98.0603395110515	5	4723	0	0.8904028474389651	2	409	0.19168064169648796	9	Local
1656	16	3482	43	0.8802242603474095	735	0.8047641731882835	297	1491	0.8286406030313821	73.61460031196415	12	4514	1	0.5906815520611278	4	14	-0.15297291135466295	3	Local
1657	9	4073	48	0.6162532112033667	9185	1.0	165	7624	0.8786638479874704	54.284805293482634	5	951	1	0.5652038117060416	11	408	0.14917954498260078	8	Regional
1658	9	2308	510	0.686838835086191	3475	0.6848112517889903	403	582	1.1971587627153013	57.18800036179551	12	994	0	0.880071317783514	16	350	0.14611971958511732	2	Local
1659	15	3194	154	0.5446455614825321	9565	0.973396371213014	378	9455	1.1345397892215767	82.05135467556727	3	1051	1	0.6632909472325841	26	107	0.05958566511740665	3	International
1660	10	4360	370	0.7228133845767718	2551	0.8135214593986273	232	2992	1.0265027950854269	89.44866539829619	8	3120	1	0.6832976322505878	2	771	0.13166300868466346	7	Regional
1661	11	2032	932	0.9021096261375607	9846	0.7531221671442532	490	2660	0.9360055643121676	90.91621230839613	14	2145	1	0.8696374172035759	9	227	-0.1415877754122443	5	International
1662	28	1146	369	0.5493701692664774	736	1.0	442	7973	0.9365633235701761	66.67728277344537	11	4909	0	0.7214627273789889	17	625	-0.08068175517033103	1	International
1663	18	3620	300	0.6378017991101494	6633	1.0	254	2414	0.942929844522736	96.89652872880428	2	4107	0	0.9118925046531778	29	593	0.1994573382033275	8	Local
1664	28	3440	495	0.6865308543385125	5019	0.977318318664072	375	1607	1.1935350071903248	53.701363682391964	0	2727	0	0.8064605461512175	25	813	0.16694724336643552	1	Local
1665	15	2722	311	0.5519496015438212	1589	1.0	24	8835	1.1022199953636787	87.71242799417129	7	1125	0	0.5216336922098501	13	100	0.182823887707035	7	Regional
1666	17	3696	208	0.8811584049884668	2911	1.0	319	4387	0.9409796063246669	93.9415605884378	10	1508	0	0.7815116416040968	27	213	0.07796658321959782	6	Regional
1667	6	2469	602	0.8934735141087127	3573	0.3504143556010575	484	2603	0.8070243939800226	98.02814364184889	1	3728	1	0.5567197679619728	12	447	0.10526106767936438	8	Local
1668	29	4329	438	0.9179474988899841	8014	1.0	55	6031	0.9055761741770716	52.137822187433244	12	1198	1	0.9076204271298384	2	614	-0.13625868526859736	9	International
1669	11	3398	907	0.7919481024031592	2445	0.7686908032354698	123	5309	0.883104201807839	66.68161788758013	5	1570	1	0.7660431002071375	7	713	0.009348335947625352	9	Regional
1670	24	723	487	0.7536194104271879	2719	1.0	132	1120	0.8839715906455098	69.05225789279791	6	3043	0	0.6390366628419104	27	904	-0.0259218353939282	4	International
1671	8	2852	225	0.631276222735621	4251	1.0	25	6664	1.1798347868733992	53.11003122057672	3	891	1	0.6575455203035441	17	787	-0.1574778755966765	1	Local
1672	12	2419	261	0.8275789836452738	358	1.0	317	9321	0.8970995271500305	72.78400531134096	14	4037	1	0.6738148456841289	1	556	-0.14006294775761563	3	Local
1673	24	4580	325	0.7222817428277717	7733	1.0	31	7256	0.8648982801343941	90.27547676328324	3	4868	1	0.9872123536602531	18	108	-0.07632634129160532	3	Regional
1674	26	1116	203	0.9853882030386942	7219	1.0	405	7967	1.1326613010581719	90.87662747943573	3	583	0	0.7809011695115302	18	112	-0.14154206987137097	8	Regional
1675	25	737	497	0.9840897484872283	6286	1.0	94	7490	1.127965979344615	85.3851274465609	7	1110	1	0.977726548885179	27	310	0.12283823202994809	8	Regional
1676	23	118	523	0.9526025659087813	8703	1.0	253	8505	0.9725848190755809	86.74820192806104	14	1872	0	0.852187821501295	28	555	-0.11066547963149742	2	Regional
1677	17	2153	147	0.6800445690071659	8205	0.8570647299677815	5	2076	1.0515244786544962	80.03073605981159	12	4006	0	0.9284697883180453	13	465	-0.17629058019177368	2	Local
1678	18	469	468	0.6839862276770295	9452	1.0	324	2838	1.192459829932536	93.43049068480323	3	479	1	0.5358657696037498	5	211	0.09504148366882736	1	International
1679	14	4048	249	0.9263365820218579	8631	1.0	480	5675	1.179958201511254	84.07870048580014	2	3444	0	0.5093158115459964	28	931	-0.011052060522211082	3	Regional
1680	15	2647	60	0.8645674658707331	5240	1.0	133	6762	0.9085000364437735	69.18053587691028	14	3289	1	0.7800346451775693	21	35	-0.16879502728912876	7	Regional
1681	6	4388	812	0.8521804849090219	3152	1.0	241	1992	0.9601529541224859	88.54709300577689	11	4078	0	0.840207457581761	28	512	0.1509378843587833	5	International
1682	29	2174	693	0.639805505542058	5101	1.0	400	6413	0.9229157546618459	92.04084848011067	5	3013	1	0.5277175156626503	25	437	-0.16935305223289665	4	Regional
1683	13	3942	411	0.916674305777238	1039	1.0	347	2866	0.878341347605409	55.98895702705928	6	1812	0	0.639179852299995	24	405	0.07712046058747635	4	International
1684	21	489	843	0.7897102861314715	4376	1.0	140	4285	0.8882728573587116	95.07890293684751	3	601	1	0.9466292040272433	14	881	0.11892868410568358	5	Regional
1685	7	1336	359	0.7234327871192865	5977	0.6251768557442092	193	2162	1.0475960829235116	64.6132010779144	13	4738	1	0.7527386137703168	19	333	-0.015358766118826972	7	International
1686	28	1258	689	0.932711062054038	8072	1.0	121	4343	1.0174994983244923	83.67038552824427	14	1410	0	0.6460046575170131	7	918	-0.028819175184796986	1	Local
1687	10	1128	855	0.697104881891057	5915	1.0	450	7920	1.1278979352256455	63.282103871671026	11	1141	0	0.5248658520408533	7	60	-0.10141768452209049	6	International
1688	9	2613	40	0.8269629059338828	2799	0.896333710460298	456	7165	0.9520655928525088	71.3676979481224	7	3031	1	0.9213516864447105	19	97	0.18425547149939708	3	Regional
1689	9	3673	366	0.7329525910020696	5726	1.0	427	7642	1.0774001288122863	60.72575621020663	2	3813	0	0.7817912502734204	29	853	0.03985489624847652	8	Local
1690	26	1303	29	0.7963689030855281	4198	1.0	226	7263	1.1987818418202116	61.75747991782911	12	1792	1	0.5055820381379839	4	468	-0.008401862037887536	7	International
1691	19	3407	106	0.5202732358242392	3825	1.0	109	1963	0.9784880300105476	74.05203859075505	0	804	1	0.5057475059118258	23	888	0.08142980812568407	2	Local
1692	27	3259	564	0.7305575815881921	8966	1.0	153	5091	1.0360861515913486	60.27669141922625	5	3379	1	0.6053597329163916	8	724	-0.0547393368311353	4	Regional
1693	21	3599	990	0.7782456537483871	3525	0.7705386529986027	354	3554	1.0727925740020088	71.1561186511374	1	2952	0	0.552689921310692	6	416	-0.17052918056153726	9	Local
1694	13	664	892	0.746359667374803	8449	1.0	174	7166	1.0502650001539102	83.13237613177495	13	925	1	0.6409980482215254	3	356	0.04968546272590718	7	Regional
1695	7	3128	358	0.9237051862534094	6826	1.0	240	4117	0.8866704145336458	66.91182116850555	3	2637	1	0.9652609669263084	12	955	0.1818096975075289	1	Local
1696	24	2773	734	0.6555619873959082	8181	1.0	385	5783	1.0328833395505033	92.49582649994375	14	3021	0	0.9615394871597239	2	869	-0.16029974910091227	6	Regional
1697	21	3540	23	0.9420382655022702	8756	1.0	334	2755	0.8121514506899244	68.22170539311828	12	4843	0	0.6767297247224062	17	196	-0.07202922279202686	2	Regional
1698	14	3593	42	0.7017309849534452	7068	0.7772534137840188	416	1108	1.136620468894409	96.65866026776197	0	3133	0	0.8619048981553735	18	77	-0.008052060102093472	8	Regional
1699	7	4565	216	0.8472633661303282	1539	0.4946398381222963	445	4714	0.9772009253120221	85.38137164856666	2	1064	0	0.8378063953819492	26	254	-0.06729201484919459	1	International
1700	22	1950	840	0.5433613640036489	5844	1.0	413	2493	0.9909113024772435	62.025526647154436	12	1692	0	0.5041021317850188	4	982	-0.09848243146564953	7	International
1701	22	4421	900	0.6000770417844113	3136	1.0	48	7365	0.8338531512979322	71.47380175178196	5	1095	1	0.6025666600837815	12	98	0.12878089073105187	7	Local
1702	21	1762	517	0.8805830055706358	9031	0.946611793463919	376	7368	0.8620875638562664	51.046776574100264	4	4856	1	0.515920910671338	16	193	-0.175681685971114	1	International
1703	28	2379	920	0.5061643427693202	8613	1.0	83	5450	0.9505815724126245	58.09759603527078	2	4538	0	0.7183082058835126	12	251	0.1407543105999305	2	Regional
1704	7	3669	805	0.9842638695735497	3080	0.5237074649815601	350	9930	1.1507256571442592	79.27059764294032	0	3238	1	0.8309733855820702	13	328	0.10297106048562543	8	Local
1705	7	1244	292	0.5953144505316076	6897	1.0	279	5271	0.8560464696065475	85.77184304526472	13	760	1	0.9441765821900736	9	858	-0.1562432186799677	6	Local
1706	10	4956	973	0.9506519931225617	2467	1.0	325	2232	0.9411869632300763	56.250696962120685	10	4322	0	0.6546097704378111	4	71	0.18523842988778988	8	Regional
1707	17	1428	470	0.7579725141131428	3802	0.7793349343138273	471	7002	1.1460126658914038	66.61437800585978	0	531	1	0.8091699214062419	22	221	0.16504904060077635	7	Local
1708	28	1362	126	0.782287683448565	4984	1.0	120	6978	1.10436955031152	72.54876861647612	0	1404	0	0.8604367539429847	2	491	0.09574893736482354	4	Regional
1709	19	2965	900	0.5420658939855125	4844	1.0	355	4043	0.9423738462111646	67.34924912421855	11	2538	1	0.8062952125827613	28	270	0.03890016810166591	4	Regional
1710	29	799	397	0.6826093770786839	4597	1.0	437	4351	0.8389440641957794	83.44974629419443	10	4604	1	0.863309879751673	7	555	0.1919671578728357	8	Regional
1711	13	350	219	0.5781094303902508	1243	0.6261502226470039	71	3284	1.02332247217055	90.02722140988809	1	2890	1	0.895371167721408	18	633	0.10730175330540953	6	Local
1712	8	4745	971	0.7629657471804714	6312	0.6965832221540047	479	8173	0.8993646723545082	59.82852746484109	6	3995	1	0.6673696264537214	27	194	0.0009063340442629908	1	International
1713	18	4032	955	0.7753660728359748	6305	0.8771147526084678	206	613	1.037334278619137	72.4134331599032	3	742	0	0.7766501291553742	13	610	-0.10311394081731358	8	Local
1714	9	4674	874	0.8548334747921551	9971	0.6414270177861765	475	9625	0.8055778145811698	78.0511303607355	7	83	0	0.6752625958894776	15	243	0.16882086330182783	3	Regional
1715	6	3887	746	0.9391390789615917	2268	0.3707887374862497	498	960	0.9133423210971018	98.91377839188286	0	1543	0	0.8955831134218621	8	575	0.049593759893630185	7	Regional
1716	15	327	21	0.7340899081349304	6759	1.0	488	9713	0.8786929190895322	77.24509381571752	2	1896	0	0.8500641832213047	9	614	-0.18468108674949715	2	Regional
1717	13	4808	140	0.6166801850403033	9416	0.6192213537908435	384	1754	1.089980409718395	50.627587063048026	5	3520	1	0.605103449384383	28	927	0.018055688934111164	6	International
1718	28	2608	634	0.6667858307208248	5937	1.0	87	2102	1.0970571648607852	86.30708436025427	2	1010	0	0.6112738996918324	13	805	-0.1486009924630683	2	Local
1719	7	3967	168	0.9235449064694686	2772	0.4880683997514789	364	1087	1.1042429393499695	51.45260751123271	12	2975	0	0.7389721919355733	14	112	0.10039963988205891	9	International
1720	13	2211	967	0.5729317425393807	8190	0.8467286331840534	410	2008	1.1899110539710345	59.415094358706604	6	1311	0	0.5833240856857096	19	797	-0.08403742483149501	7	Regional
1721	7	4725	171	0.8136280391693412	1285	0.9602684977477458	327	7303	1.0444266500458836	62.47141699107997	1	239	0	0.5844327273141775	9	327	0.03492092672042854	4	Regional
1722	29	1439	584	0.5065429419214051	5991	1.0	277	9749	1.137599963819508	83.00768933077627	0	1816	1	0.6554368300817057	26	883	-0.10825033984532358	4	Regional
1723	6	740	697	0.6228346642271214	6222	1.0	472	6281	1.039089983837136	90.68359525703734	1	830	0	0.738293626969651	16	345	0.1448394454166803	2	International
1724	16	4782	935	0.7957042487507298	7759	0.7216325754870181	209	5762	0.9600204915008059	69.81507967772936	7	4198	1	0.6331919150695753	24	546	0.13144269401510544	7	Local
1725	14	3518	325	0.7282060200013354	3478	0.8631503344687772	127	9300	1.1157795923561924	73.25883246045944	13	2917	0	0.9262881594050756	26	467	0.04235384138925005	2	International
1726	13	1898	698	0.7467747451216157	4069	1.0	316	8373	0.9752376547970911	86.68538831981164	12	2574	1	0.5926701170150057	5	14	-0.1701163909063876	3	Regional
1727	19	4968	847	0.830281025229803	845	1.0	255	7758	1.1794610210019205	93.30438398237945	8	3333	0	0.6581949189959792	21	289	0.11331800344193588	9	Regional
1728	12	3866	901	0.6172930122092837	7245	1.0	311	3218	0.8079065373323663	96.52748112252021	3	2808	1	0.681952065123101	2	948	-0.18387107068600997	3	International
1729	29	989	494	0.6404024701632511	8707	1.0	125	7667	1.0530014026995194	51.675191977845934	10	790	1	0.9215392291475124	2	495	0.14185805879776375	4	Regional
1730	9	3232	383	0.8422291037139231	669	1.0	363	2253	1.1829582267269683	94.90007276217747	11	4410	1	0.7297283119769424	26	973	0.1464774617469149	4	Local
1731	15	3359	826	0.7691457037719345	4345	1.0	201	7340	0.9337683385772246	84.58736705618041	6	794	0	0.7326423722694921	25	822	-0.19301125626970148	1	International
1732	6	2100	90	0.5072934121294138	2166	0.27802479639607436	463	1588	0.8536329611564106	60.104064457819774	1	4028	0	0.8334865374592533	22	367	-0.13180362540157264	6	Local
1733	28	1796	659	0.8351638976427206	7997	1.0	367	2790	0.9143875217762194	97.48343002856697	7	1486	0	0.6577217272385476	22	607	0.14362989175433255	3	Regional
1734	19	2501	52	0.810046020376139	6599	1.0	324	7002	0.8327594693620788	58.05349226559166	0	4520	1	0.7252864497181762	25	959	0.16299925662166487	6	Local
1735	10	74	176	0.5393037868991368	6999	1.0	344	1057	0.9362154264612683	68.73875007882273	13	3468	0	0.9349138458425607	20	437	-0.19180289161466937	2	Regional
1736	12	2606	349	0.873759747420493	2069	0.5025273168399933	351	782	1.0784455599941611	72.77274432267421	5	4799	1	0.9620425450127147	27	572	-0.08158388773543224	4	Regional
1737	9	110	797	0.7610507294735354	887	1.0	268	6133	1.1209927301581408	72.68912684695464	6	1141	1	0.5663828796893622	2	368	-0.005108811480202202	5	Regional
1738	20	172	735	0.6023736419784798	2448	1.0	108	9990	1.033100423331118	91.15775565141871	9	824	1	0.8592716855975817	6	468	0.17347101166097978	5	Regional
1739	22	2152	726	0.7796781840582137	6075	1.0	136	2405	1.0874553173326715	92.48113779925043	11	3972	1	0.6662533727986116	14	492	0.08862793255815654	1	Regional
1740	10	1236	406	0.7977292570855017	7570	0.9192863198864911	17	994	0.8201769376495935	51.55348804070577	13	4531	1	0.5428668320733551	7	846	0.10508843672992507	3	Local
1741	9	1780	992	0.9600593645951185	3271	0.6081336016634838	255	9089	0.8781082044629488	94.55052803375705	9	4410	0	0.7918711554308888	2	40	-0.11116161568274362	1	International
1742	20	4691	640	0.8710722127755852	9873	1.0	497	1836	0.9540804427394887	78.53679849137754	1	862	0	0.9369938184665634	25	893	-0.19903950084271593	7	Local
1743	17	4139	178	0.6509621772455996	9194	0.9889545971158148	299	8468	1.1460448782726043	90.03787141761737	3	2053	0	0.8544229570298101	9	317	0.11953254234309779	4	Local
1744	9	2522	814	0.5590664837820962	5012	1.0	9	5663	0.9276529152915959	80.89526527632405	0	725	0	0.7892903909490929	18	136	0.056185256175839915	8	Regional
1745	17	3015	985	0.9265920360403904	8698	1.0	17	8924	0.8223387788181212	57.73006884224438	14	50	0	0.8838248728588762	10	137	0.11882633341969634	7	International
1746	21	2327	558	0.923033843937723	9280	1.0	144	6149	0.8855258739363946	92.3729654960767	13	4560	1	0.6129281227918643	8	807	0.08601201718102847	2	International
1747	22	4137	246	0.5876550073619786	2242	1.0	51	1808	1.1030512847543303	94.7671833945835	1	2046	0	0.5792768059372541	13	939	-0.17987518790842585	9	Regional
1748	12	3014	271	0.5310655925989434	8450	1.0	291	1043	1.111728855358356	73.63217605547257	5	415	1	0.6826761918211672	4	711	0.07560614491351647	3	International
1749	17	1360	386	0.8559323249080195	6599	0.9076642838396755	52	8356	1.0386799934593083	96.02321770123937	3	4061	1	0.9209636642894885	6	59	0.0898941956970502	3	Local
1750	23	204	796	0.861290915418242	5749	1.0	333	6346	1.1956307632627865	89.29061923477954	10	2783	0	0.7631456580642069	26	447	0.04467571518268948	5	International
1751	7	2262	281	0.5885718768526895	4397	0.7924497247469497	12	1839	1.0575419944399118	83.4840817465362	6	3656	0	0.6022301069483229	13	695	0.10519944679061677	4	Regional
1752	28	3303	665	0.8341059297787277	5482	1.0	371	597	0.8955901728777614	76.52464827294463	1	4810	1	0.8674904228265381	18	909	0.14150739545711416	5	International
1753	12	1312	557	0.6394618723484644	3856	1.0	94	929	1.03993258494341	87.81246185174388	7	2893	0	0.7808824496238935	27	435	0.05464452965464839	1	Regional
1754	6	1412	62	0.630308513984402	3199	1.0	195	2523	0.8184445650385361	82.83384297976795	11	83	1	0.5711635176863106	29	166	0.19540063599873864	4	International
1755	12	987	550	0.6622589670451713	1141	1.0	453	7033	1.0648873469073452	64.0082050926741	11	2429	1	0.5837747968168061	6	147	0.030513139741852713	1	International
1756	17	561	35	0.7601981832584271	3161	0.9101768036390114	229	9863	1.1755497590396728	91.72235744953386	7	2487	1	0.733129989340112	23	280	-0.09896156296397218	3	Regional
1757	17	236	124	0.9022269616643114	9324	0.9413205922741666	376	9764	1.0620884809531408	76.51083086090247	0	1947	1	0.6257702170237933	22	118	0.17571609782168818	1	International
1758	5	1895	810	0.7493218754448131	974	0.8914208205433928	397	4749	1.0538368624005088	71.018512623227	6	4987	0	0.9015663668524119	9	133	-0.1884755660935166	9	Local
1759	10	1752	222	0.6490213478120372	7795	1.0	269	8619	1.0313904092429838	98.8753319365891	12	3124	0	0.90082831828019	14	670	0.13341766326907673	2	Regional
1760	28	440	739	0.9419871493559246	9633	1.0	156	1779	1.0629084031380003	88.19523361339716	11	1906	0	0.6848542360836043	20	1	-0.14005493942848163	5	Local
1761	23	704	944	0.5275449787211823	2019	1.0	121	8538	1.1589912864981884	96.03882064242524	13	2470	0	0.9439492019129918	25	17	0.0719120641703847	8	Regional
1762	20	4321	697	0.8985457419490401	4235	0.9294210471009379	303	4217	0.8174397651865902	84.67244633906597	5	1002	0	0.9163806160806331	19	69	-0.09205873970404244	8	Local
1763	12	2871	78	0.8921908789609279	5692	1.0	428	4576	0.818705347911535	53.02163010806135	5	2008	1	0.9510651096887851	3	379	-0.1557319395769967	6	Regional
1764	5	813	67	0.6267734050771716	4808	1.0	447	2990	0.8145849138534768	64.35390356504175	8	2631	1	0.7604707682443137	10	576	-0.04234421490116627	9	Local
1765	20	3450	679	0.5991475912601398	7361	1.0	453	8293	1.1898243896028888	73.76870211240652	13	2720	0	0.8941836488042242	7	556	0.12841794991258704	3	Regional
1766	13	4856	296	0.9373502807477987	8349	1.0	404	2791	0.8075177302556613	67.50003027394541	8	1679	0	0.7898809102767292	8	96	0.020447324877761103	3	International
1767	17	3317	431	0.7794356467801622	5928	0.8058118202411003	348	9715	0.9165709521806448	53.770887815465684	4	4207	1	0.8058960364019963	11	397	-0.10649205272154459	8	Local
1768	15	1135	197	0.5230056788157074	6861	1.0	292	4767	1.1740335616899757	69.0417556560239	13	499	1	0.6642480858998926	27	630	-0.023497517946356433	7	Regional
1769	17	1979	820	0.9454162582335713	6593	0.961080580883158	45	5382	1.1606310803164979	96.925145073332	3	4206	0	0.7622558183911057	28	663	-0.06485580596312679	4	Local
1770	29	4426	133	0.6745029921778369	9590	1.0	381	3157	0.845301138526148	66.10693264901106	2	2248	1	0.957191762781357	29	733	0.0894756769531711	1	Regional
1771	25	2013	315	0.6710782769050132	3710	1.0	112	2940	1.0986812550042724	76.56495974639752	6	4188	1	0.7499417656849717	4	195	-0.1761383250155201	8	Local
1772	14	1835	749	0.8216439685799366	2192	1.0	125	1938	1.0922917615048724	98.5164668506888	12	456	0	0.5017757920736801	23	960	0.1797036713351563	1	International
1773	8	2324	457	0.830655471399288	1073	0.8832383941844145	82	6978	1.0755327621879833	66.93476348367545	2	2420	0	0.7830554885367793	29	190	0.04010944668263988	5	Regional
1774	10	2736	285	0.6766580604142074	2562	0.4480548803221568	254	631	1.1275543366025533	64.0004902622741	4	4923	1	0.7100718861989624	21	92	-0.07715961128029614	4	International
1775	11	3018	181	0.5716394639484403	5525	1.0	185	1250	1.1028446137053352	72.66502340554203	14	2770	0	0.9567096281657625	23	944	0.16903339920759503	5	Local
1776	9	4622	860	0.7761348816848361	2386	1.0	343	7329	1.1772228780716363	95.45073494999826	12	1193	0	0.6404603978614345	14	704	-0.08334780886435134	2	Local
1777	15	765	523	0.8125895823376201	1582	0.9720417697038983	347	4932	1.1833009054734005	80.46148567079061	14	480	0	0.7127292526140362	14	684	0.16682937549956556	7	Regional
1778	17	292	55	0.9301111825294868	2314	0.987478594956106	130	3960	0.944606667415581	66.03990408022128	13	791	0	0.8743396241671697	22	390	0.008359935689757098	3	International
1779	29	3965	606	0.7422199936825329	3934	1.0	42	1364	0.8535864111786058	89.45970607426199	0	493	1	0.9742283786018264	18	992	-0.045121385585593504	8	International
1780	23	1573	477	0.8228480397841109	9528	0.9283997866566218	104	3471	1.1795498368870307	78.03234974136363	4	3236	0	0.647091510058158	24	315	0.10339913267709544	2	Regional
1781	27	887	666	0.5272044139079376	4927	1.0	306	2432	0.9147100498074341	74.89869335270788	7	809	0	0.6945883643380444	23	816	0.09586270982771661	1	Local
1782	14	3373	390	0.9472614501030809	9307	1.0	31	7918	0.8010983828618202	78.0147736539438	6	2184	0	0.9451306553270732	13	986	-0.16652914737615562	5	Regional
1783	14	3003	505	0.6636079066033511	1786	0.7597977431115329	338	2006	0.8460690335034513	99.70714166860347	3	1452	1	0.9146240089171037	10	838	-0.13106839982093116	6	Regional
1784	15	1395	291	0.816110562171156	7633	0.7291998530004317	244	2907	1.0309049112748245	79.19752796198622	5	3800	0	0.5126680560400025	5	141	-0.15344767488015962	4	Local
1785	25	2473	198	0.9580258156566208	6564	1.0	432	4604	0.9107239594212444	90.5517466362072	12	2951	1	0.7058251749813423	17	50	-0.0393355083512108	1	International
1786	11	2078	499	0.9052628921823436	9248	0.986994436181933	495	506	1.0044400199012042	66.84405697434019	14	526	1	0.6977338784134193	18	785	-0.037230336516076934	2	International
1787	22	1482	976	0.8188519287389329	1305	1.0	215	3672	1.1029523128931988	54.187531858905324	7	1416	0	0.5985110664190789	25	304	-0.004667551741362075	9	Local
1788	8	289	178	0.8518039140350426	9968	0.5370402683907519	80	9581	0.8689467710614878	87.00228448785276	3	4909	1	0.7371672086720379	16	268	-0.18452902621545034	5	Local
1789	6	188	774	0.9604525579824881	1067	0.8109396813520473	154	6999	0.8005411289744556	62.901012067509896	7	3100	0	0.776031970079482	2	459	0.1711009537128631	4	Regional
1790	18	3243	947	0.9060465900733975	5302	0.7530503978363072	25	6774	1.1035303442224538	92.8453608731314	1	2472	1	0.6620358048165477	4	629	0.13471303579069355	1	Local
1791	17	469	832	0.8049295302685784	4859	1.0	485	3131	1.0620889655557044	92.5491006015468	5	2296	1	0.5535547876383833	17	180	-0.011022890155493681	8	Regional
1792	16	353	223	0.8293513531048131	2251	1.0	35	2551	0.9364842079962669	84.21383334839047	0	1332	0	0.9741063057216443	12	934	0.01259103693802413	3	International
1793	11	2212	814	0.5736342120826059	7444	0.8922245037510244	111	5598	0.8683776221004196	60.77675379654532	10	4373	0	0.7640862991264931	10	942	0.15381837481041732	5	Local
1794	6	2076	297	0.7350838398852999	9950	0.6983557621034573	214	2717	0.8123091126695317	69.23221761826493	12	2255	1	0.9486912716945999	2	83	0.15964224320951242	6	Local
1795	17	4152	162	0.6504988238418332	1852	1.0	329	5749	0.9059828975549717	59.6742038134155	8	2781	1	0.6475305995758662	24	411	-0.10353818353795106	7	Local
1796	18	2276	539	0.7159853172499582	3537	1.0	290	1115	1.195158499455757	62.89599851576579	9	4197	0	0.5160779835618674	20	842	-0.08811695511830703	3	Regional
1797	21	1218	531	0.8311234367653781	6723	1.0	173	3145	0.935007118570297	59.24714811364454	10	2045	1	0.5909336971333783	6	570	0.04716343651964722	5	International
1798	13	465	983	0.5745755468008777	3407	1.0	23	6262	1.1196008317408226	70.76658982431479	6	536	0	0.9053982087494654	29	853	-0.07233496545033447	5	Local
1799	21	2763	135	0.5086879818306285	8038	0.7921180081932869	362	4925	1.101085362105109	86.14915922756714	0	4730	1	0.6279482945228735	20	309	0.15300727759086374	9	International
1800	12	199	411	0.6984622016163649	2592	1.0	91	2635	0.8388912061843687	76.54241944225053	1	3474	1	0.8106261364068565	17	219	0.07917977944041688	9	Regional
1801	6	2494	362	0.6610921572440286	7596	0.8398810432643404	74	4834	0.8997686304253824	53.44099759077537	5	2605	1	0.6990806297262897	26	978	-0.06635267834483735	8	Local
1802	28	888	392	0.7102160298508536	7844	1.0	272	7471	1.143520716166298	58.39135330608261	14	1246	0	0.8547440392401571	11	176	0.0314036831839985	3	International
1803	17	1746	803	0.9656104601844904	3061	0.8656711329966673	4	9201	0.9496967491924431	99.63467510960487	4	3202	1	0.6173215792309217	14	249	-0.08621894574378382	2	Local
1804	7	4389	707	0.8535420506074218	8358	0.23360390877231313	182	3290	1.0887252229752686	81.86130840516611	0	947	0	0.6597677956830932	14	248	0.1073384406362114	5	Regional
1805	20	1960	949	0.6637293872995801	9969	1.0	351	5490	0.9331100401191241	72.43843223048611	1	3189	1	0.6207875683610602	18	51	0.03019206597504623	9	International
1806	10	1471	745	0.5896394111183516	547	0.583960671648111	68	9504	0.9474438563954035	97.8046208735781	3	946	1	0.6298901728577352	16	270	-0.11380545348520635	9	Local
1807	23	3051	388	0.8092391471284682	6531	1.0	495	8271	1.0411091384611937	75.51693859213438	4	1627	0	0.7160537171213341	19	0	0.1038320177050418	5	Local
1808	11	1370	234	0.8287881257547516	3879	0.7175644777163602	114	1911	0.8941644129935226	90.52128153923357	13	1777	0	0.5792638464340687	20	227	0.03156936776023733	8	International
1809	14	4085	530	0.7418113419389175	5407	1.0	309	2501	0.9889512915981719	72.23293502705341	12	3592	1	0.5127886367766364	25	923	0.11934775565501826	1	International
1810	13	1573	588	0.60638038731108	712	0.8120572049415808	398	8707	1.0896850034623866	94.26622361799184	13	3604	1	0.9747011372653264	8	864	0.04166576122872795	6	International
1811	6	3928	920	0.5142776304182652	6648	1.0	336	7889	0.8056082255292876	79.41883513174203	5	681	0	0.5515469466250336	12	696	0.08636898142063665	6	International
1812	19	602	760	0.6328303487336362	6605	1.0	111	3309	1.157147121173421	88.09607872268572	2	3723	1	0.6340173800745001	13	824	0.00826985405872449	8	Regional
1813	9	3806	831	0.728585249645092	2792	0.5882284663977353	339	6555	0.994555332600115	88.43715257629836	7	242	1	0.8792498308191061	26	497	-0.09753861076253663	6	International
1814	26	3721	346	0.8939671432212459	4774	1.0	378	682	1.0443870077595243	79.26416391641756	14	2969	1	0.8209468699528488	3	897	-0.012032966009240142	2	Local
1815	8	531	56	0.9268769144225861	9015	1.0	131	5588	1.0960231145243005	56.689849312469136	1	1423	1	0.8992490165134681	12	766	0.16007356786896737	7	Local
1816	24	649	399	0.7064672798334821	6924	1.0	298	1175	0.8548312056395455	66.32499166687947	3	2246	0	0.6964304937720277	6	695	0.16434035994331792	1	International
1817	8	1214	815	0.8980620273417639	6245	0.3440617169412451	494	8623	1.1426503303872977	50.94547243935325	2	2717	1	0.755391956873375	24	468	-0.041518985632907596	8	International
1818	22	4728	531	0.9966764117755764	3423	1.0	195	8215	0.9449071017835222	51.15751310116218	10	1342	1	0.6349403896581387	3	704	-0.08616175682927354	5	Regional
1819	8	4282	343	0.8583051874261147	5314	0.4068062989934627	178	7831	0.8203439325270837	83.06310280750931	1	2043	0	0.5188272080970227	17	111	-0.0026913325112711828	7	International
1820	21	1053	388	0.8642995158007034	1726	1.0	276	674	1.163567295158304	97.5969031124566	3	827	0	0.6024924254006802	10	307	-0.1639593924697135	4	International
1821	16	2032	243	0.9547682507749155	7323	0.6483764418148672	183	5907	1.1182564005596334	61.58245272349923	3	1718	0	0.9501633582099227	8	443	0.18432121829829728	6	Local
1822	26	1684	953	0.6690720642084549	5278	1.0	194	9313	0.9429099137357998	86.41469212942519	4	1798	1	0.9749688739200703	10	154	0.015308720845173374	8	Regional
1823	21	3047	833	0.5056026965287357	3571	1.0	212	7168	1.139560561048031	77.79320250726275	4	4172	1	0.820419468982434	17	26	0.11015825164176357	5	Regional
1824	14	736	732	0.9934886358378496	7357	1.0	53	9365	1.0574768667019967	78.0603502950733	6	2671	0	0.9565013996707274	14	906	-0.1857434972168715	7	International
1825	26	3464	119	0.7452340388355119	2201	1.0	410	5266	1.1172062917759775	91.4907799375951	12	734	0	0.5603291638879022	17	58	0.058642382663095016	5	International
1826	5	1809	813	0.8928387965811635	7006	1.0	19	5027	1.1865591105187634	78.71352762046858	9	1456	1	0.8795605531250603	2	636	-0.0209193944523971	3	Local
1827	26	4987	94	0.9062455688046478	5778	1.0	373	5328	0.8253414905952563	97.1121664830483	13	4855	0	0.8959059777492355	18	473	0.09651499988915307	4	Local
1828	28	2530	743	0.6987583385400145	3095	1.0	380	2362	1.1121027503006422	98.6607472641748	0	625	0	0.9053365518166396	24	288	-0.0764456159775818	9	International
1829	22	1387	456	0.7706365233611592	7313	1.0	447	3703	0.826330880565897	87.09461436503972	6	3892	0	0.9295077233971099	2	477	0.16007062438867065	6	Local
1830	22	164	722	0.7699577630313389	4412	1.0	373	4417	1.0704567426770961	54.28165085318105	3	4350	1	0.6427375943336426	1	304	-0.08660910490482424	7	International
1831	18	4007	387	0.6101080046721252	6877	1.0	370	8260	1.1234502843187388	84.1086311768274	2	3964	1	0.6256819293540158	16	640	-0.15782353693783624	9	International
1832	19	618	82	0.5588194669471467	1277	1.0	33	9524	0.9574998557470636	97.53485153558553	5	190	1	0.8577217475125577	10	990	-0.056073525680923636	5	Local
1833	16	1603	643	0.7717861524713128	7779	1.0	111	8821	0.8925833638915089	95.76227030347158	8	2257	1	0.7046793708703258	15	395	0.01898267319661731	1	International
1834	8	2739	953	0.5600716134257312	1428	0.6860879296121883	354	2422	0.8897062992196615	60.16852069511519	10	2452	0	0.9918285891007996	22	492	-0.16330599900345405	8	International
1835	7	4640	674	0.6730443619297566	9169	0.41655955634982234	284	576	0.9265404098866646	94.78868454354966	4	4027	0	0.9911716094121859	17	702	0.17570379593452407	7	Local
1836	24	3390	118	0.5930416658204692	1281	0.970498219694909	304	7716	1.094995086545128	58.07872279143771	4	2933	1	0.7625309569093963	5	708	-0.087594635429529	4	Local
1837	16	3038	796	0.853458054141389	5828	1.0	309	4322	1.195884112106122	53.92367112209644	4	1055	0	0.979075347114664	12	87	0.1648044369227441	3	International
1838	11	3201	244	0.9360044267499938	6396	1.0	184	3693	1.1932547413716716	51.86541995054449	2	4163	1	0.9728201432699426	20	563	0.15128187431661017	8	Regional
1839	15	3577	94	0.7889573049260901	4988	1.0	433	950	0.8864732302505008	98.12365196870051	13	2073	1	0.5228911998375994	8	159	0.02109353711813053	5	Regional
1840	5	3065	809	0.7050779035857988	5118	1.0	462	5560	0.8561578227743664	61.683688202426644	13	1804	1	0.8132430642778252	9	19	0.16844499150484915	4	Local
1841	10	871	729	0.9983213204106555	8326	1.0	63	1777	0.8640460946482231	58.110169169615965	12	1411	0	0.634410084350274	20	242	0.10420585897739809	5	Local
1842	19	3624	203	0.5106045676232696	6513	1.0	142	4467	1.0313377364016947	61.947298001932914	14	4094	0	0.6427936239269328	26	728	-0.190092392336823	9	Regional
1843	19	3837	312	0.6521705421019613	1798	0.847213903057243	371	3161	1.0367912241874928	83.1627279893108	3	3653	1	0.6173502001161482	10	930	0.14692867385670616	3	Local
1844	23	1658	76	0.6393365763235002	5765	1.0	157	4387	1.160050501403617	57.84734336590854	14	2499	1	0.5123848408888211	20	345	0.16706588073000844	3	Local
1845	15	609	268	0.6781017990289598	7154	1.0	53	1461	0.9581348294082589	81.51089705283327	13	3607	1	0.7713915231315847	9	443	0.14352830648763354	6	International
1846	27	4113	975	0.6152978705792513	3690	1.0	282	9425	1.1462841302711109	51.028094545275124	10	1855	0	0.8106882116305916	27	839	-0.16802926116794456	6	Regional
1847	6	4485	645	0.632131417715728	2571	1.0	379	1977	0.8636365783291348	69.71527369355482	12	666	1	0.6001489663007799	3	544	0.17821456688894588	8	Local
1848	18	661	488	0.6288385549586637	7045	0.8306506880954387	417	9998	1.1326049987836178	87.99497053516814	7	3221	1	0.8903322783181664	15	593	0.10768774068990028	5	Local
1849	6	2213	159	0.7528720253762153	2407	0.517531509538709	197	3648	0.9435054511409026	63.22198495145336	14	2523	1	0.9089687659153829	22	241	-0.11614572778811155	9	Regional
1850	8	1931	922	0.6955276385172156	5267	1.0	106	6648	1.1380874782298904	67.01705962068391	2	3736	0	0.7711155276678029	13	687	0.013852364491632685	3	Regional
1851	21	4219	981	0.8196400509924542	207	1.0	450	7915	0.9259509762339015	55.24408710447977	10	1137	1	0.5942882057292413	10	805	-0.08839785005709376	6	International
1852	7	3913	378	0.7572005799338427	6970	0.6188345285065637	73	1329	1.0956426067718876	83.94175484815922	0	3815	0	0.8412199755082317	4	522	-0.005190103002682689	8	Regional
1853	17	3758	572	0.5917109261848652	9664	0.9142996516112928	19	3971	1.141966606470951	67.61191260473913	2	3080	1	0.6070403652031211	6	697	-0.07799434561326174	2	International
1854	13	1759	427	0.9050224894672538	3716	1.0	475	5178	0.8484687144782451	58.92404841563779	14	4618	1	0.5824440296969018	9	358	-0.1755993876870778	9	Local
1855	11	1811	493	0.7360975991702785	2682	0.6411822057857988	122	8670	0.844991053851675	50.67142050865125	6	1108	0	0.8355246851465703	9	52	-0.01214157939119534	6	International
1856	19	1742	684	0.5766157589529914	2819	1.0	187	1078	1.0915330223709678	80.36496732265705	7	4713	1	0.5467590437799124	21	335	-0.17554083501653525	2	Regional
1857	27	1295	465	0.5834399214643311	3610	1.0	475	6582	1.0754346308720744	74.18942415211677	14	3517	1	0.8863984420662526	3	714	0.08071644650956455	1	International
1858	15	175	999	0.8984842052394779	8806	1.0	474	3681	0.8701790627347397	85.57292166394535	13	1141	0	0.659859701455242	8	30	-0.034543708970468545	6	Local
1859	24	4802	251	0.8514965921115503	5103	1.0	229	3768	1.1996544512956766	75.52609569928181	8	484	0	0.7480217262739709	10	337	0.16421046316157006	9	International
1860	6	1249	636	0.7532639762698805	7579	1.0	229	7563	0.8562331065117654	70.22639164187012	6	891	0	0.9295545369950831	4	222	0.048474637012103416	5	International
1861	19	2761	637	0.6530407548761662	1319	1.0	78	5079	0.998270242314012	94.19009506822138	0	2856	1	0.8008241538862704	13	651	-0.14985215667034277	5	Regional
1862	18	3496	319	0.7302610183985381	5251	1.0	131	7098	0.8921998574233894	77.5098693970066	10	454	0	0.5378475901714814	19	273	0.00014874901983080724	3	International
1863	24	1040	661	0.8182417685690218	1708	1.0	186	2782	0.8334003904169275	90.04193790107061	13	523	0	0.5016421884973912	4	546	-0.08939229952194716	3	International
1864	26	3115	445	0.9396411587147573	2656	1.0	405	3688	0.9800764140976823	93.57608212437374	13	3982	1	0.8396892603865292	3	819	-0.10136730229879838	7	Regional
1865	15	1571	180	0.7779339338393643	1382	1.0	302	7733	1.1992345657903805	75.9837941390005	9	577	1	0.6839864154623754	6	776	0.19432041232630565	9	International
1866	7	4778	420	0.6383676473868751	5450	0.6174619102040022	101	5245	1.1834091420228816	66.64912019596696	7	2223	0	0.600891336496717	2	185	0.08751363030255821	9	International
1867	21	2548	397	0.5213699573467393	4488	1.0	424	9509	0.9498823640745366	58.01601911496365	13	2844	0	0.7574438852916523	6	41	0.08450505817847559	8	International
1868	16	2615	978	0.5877275279583702	6479	1.0	200	7908	1.0003691188783408	62.421550049048015	2	2735	1	0.5048642535481431	12	206	-0.01664391493816303	7	Local
1869	28	4840	937	0.8250888103312314	8070	1.0	70	9086	1.1613583457166166	55.983255260336506	5	4216	1	0.79210404915855	8	853	-0.11748691534204068	1	Local
1870	25	2647	276	0.5802184834120788	644	1.0	450	3428	1.165021665387408	87.73993073899376	2	97	0	0.5274889166933403	12	614	-0.0451528348680405	5	Local
1871	19	165	760	0.7407697765717254	744	1.0	57	8136	1.1114654654980003	65.79891342024115	8	1979	1	0.7137509351466368	21	581	0.08558112159628106	4	Local
1872	20	1081	881	0.8494775077381926	5423	1.0	134	2583	0.9033008602576501	94.06150944174794	13	827	0	0.9817275042707487	28	964	0.19773801242937322	1	Regional
1873	9	1291	513	0.6541124507015554	5747	1.0	375	5920	0.9487442185594356	85.53980567905032	11	4734	1	0.6298877218618661	26	293	0.17425426226925356	9	Regional
1874	24	1792	985	0.8345529449036431	958	1.0	187	2859	1.0291955249939657	83.26543061414166	11	952	1	0.966469592888943	11	582	-0.19029857999607938	4	International
1875	10	3688	508	0.7905360308239093	6933	1.0	295	8600	1.1420506086730182	63.03769651641988	8	1838	0	0.8396995243153169	28	700	-0.1251764909906871	4	International
1876	23	4449	201	0.7194695534641977	7776	1.0	459	9595	0.9764432750642704	52.13529921340523	8	3891	1	0.791414756035163	14	376	-0.17742316014483325	8	International
1877	29	4140	545	0.9486227394421305	2332	1.0	126	5951	1.0496284839905285	81.77091499714413	4	1637	1	0.7742352566410925	27	126	-0.11635470464609128	9	Local
1878	9	2025	119	0.8460294452137218	9884	0.9898661113729389	69	7350	0.9641842033951896	50.71537661580262	13	4783	1	0.56213470624186	6	545	-0.023332206925546217	2	Local
1879	7	4233	756	0.6802985165762876	5028	1.0	330	9257	1.0355992505812721	66.5654599581358	2	4841	1	0.6765269553390727	3	661	0.17930123967818473	1	International
1880	5	4453	377	0.9021322667627708	7068	0.2571768721026955	52	7804	0.8057459686128657	98.168624259769	4	1337	0	0.5251402880049848	8	901	0.02528528188613066	3	International
1881	10	4947	250	0.8690511070848359	505	1.0	111	639	0.9485372355644692	77.19755329804266	7	2463	0	0.5560105964223849	17	836	-0.07371389059772113	2	Local
1882	19	213	584	0.8958419827540822	3044	0.958573647305149	359	9243	1.1066070554666936	81.31841148860389	6	2223	0	0.6663399990945271	25	292	-0.05613745950486573	9	Local
1883	6	3360	25	0.8204779915204972	8466	1.0	38	1889	0.8098787096425479	56.962776331319624	14	328	1	0.9258121073960666	13	368	0.15588007586676667	1	Local
1884	7	3438	109	0.6896853079197494	6137	0.8892599874676899	71	7907	1.1270627436637626	52.59494159318539	14	3118	1	0.7686499317670255	6	591	0.07071404719068047	2	Local
1885	21	1045	83	0.6742892578021346	4795	1.0	484	4948	1.194141712400554	73.73018043324683	12	57	0	0.6113539585175813	6	966	0.05981207205700673	3	International
1886	29	1927	107	0.8270756803796322	8067	1.0	367	8768	0.995495270008866	85.03523679416384	0	4891	1	0.6205454188543085	29	679	-0.09834305331283573	6	Regional
1887	28	1873	52	0.5654500039834506	8401	1.0	466	5784	0.8686934230821046	84.9804523817543	5	258	0	0.6859064800582151	7	535	-0.11531927008136425	7	Regional
1888	16	4956	91	0.9099571752492879	7845	1.0	74	5066	1.1405317474517846	93.24489682180929	8	3792	0	0.6464398369580373	6	417	0.021571512703777607	1	Local
1889	22	2345	575	0.6851676919990366	6855	1.0	185	1872	1.1173144573876976	83.4833094684137	1	2147	0	0.8117852793145486	9	180	-0.14445699898636596	9	Local
1890	19	3314	272	0.8151859946827744	7082	1.0	135	8670	1.1916712531420668	50.13897144381066	2	4865	0	0.7900243773054503	3	10	0.052513615799730906	5	Regional
1891	16	1398	126	0.749531957466709	4423	0.7675992555412712	292	6547	0.8983373180032308	87.03300997554288	9	1445	1	0.7917018041929489	29	445	-0.020405732968930057	7	International
1892	20	1853	821	0.7596632460123269	4939	1.0	479	8263	0.8747873637601153	98.63861045409249	1	3158	1	0.8994976502288261	12	654	0.04340984264709141	9	Regional
1893	12	2301	949	0.8690030731006735	846	1.0	306	4048	0.8536046390360323	51.622991008173074	13	3667	0	0.9545665396250609	11	189	-0.18928206287841465	7	International
1894	18	2950	939	0.8133350268357091	3719	1.0	328	692	0.9776356244303216	56.4590934120603	10	4246	1	0.7796873906358496	5	138	-0.1275628806352737	6	International
1895	29	1643	533	0.6251544941728567	6734	1.0	296	3837	1.0908654449699318	65.20626166475866	6	1896	1	0.5491730893789031	5	508	0.16812926489029478	5	Local
1896	21	482	155	0.537112965711869	9583	1.0	458	1798	0.8573225335111249	88.8629552338601	14	1072	0	0.9195654698782516	26	324	0.09060215836666413	4	Local
1897	25	3867	648	0.9201170336826455	6911	1.0	40	8730	0.9705347701483817	75.62394314945523	4	2877	0	0.8999079457064612	21	122	-0.03602825417234684	3	International
1898	12	4967	428	0.9424470373759288	8950	1.0	307	6304	0.899528002566694	85.55836671452231	4	694	0	0.5526790047930472	2	911	-0.17069425141315786	6	International
1899	19	1120	140	0.5822482664586593	9656	1.0	220	7045	0.958392843101057	52.23164950504209	1	2147	0	0.7744780249840078	5	729	-0.05867915234057561	4	Local
1900	18	4650	497	0.6547385334597662	2452	0.7918565600610682	90	8921	0.8205572670182395	66.72560822815173	2	1352	1	0.7286067116648888	7	909	0.07142304523475418	3	Regional
1901	22	164	819	0.6411711909658662	467	1.0	20	9801	0.9549772085006275	60.12445510083184	10	2082	0	0.9066019841919982	3	893	0.0228815870871856	1	Local
1902	24	1489	843	0.9687242803700774	7959	1.0	2	9925	0.829111376256333	90.65346629379745	9	1814	0	0.7927503420468418	3	644	-0.021993437824153306	1	International
1903	11	1840	113	0.6023886909653442	3640	1.0	366	3158	1.1082224921594868	57.69789204164142	13	1743	1	0.9896450985385854	10	478	0.13990558762437505	4	Local
1904	7	1044	524	0.583269616049916	671	0.4117357298680784	471	8045	0.8175940473269802	71.96860807810107	2	1026	0	0.8667642119529939	5	30	0.1397086160961064	9	Regional
1905	16	4368	26	0.5909192748740995	7492	1.0	252	1700	0.9355194048014228	51.125995786349044	14	1046	1	0.7718433495408616	25	943	0.1416272907404753	2	Regional
1906	25	4781	963	0.8649345880468835	7053	1.0	407	4209	0.8515655062753721	78.9395821942087	2	3122	1	0.5381034339266138	7	669	0.18847849667814448	8	Regional
1907	28	4817	619	0.9440099221232376	9066	1.0	81	7235	1.0854759064243575	51.38699177853353	1	3285	1	0.6138493844495772	6	550	0.06356853909599203	2	Local
1908	7	1007	713	0.696683705316634	5005	0.8860935325165658	169	9094	0.856896954756336	94.5420898819533	1	3496	1	0.7365221043791288	17	531	0.10797000959693553	6	Regional
1909	24	145	210	0.5680399521831784	1750	1.0	185	3526	1.0608468096364783	56.906522439054314	0	4792	1	0.5074547187911514	12	500	0.1042660083305938	6	Local
1910	18	2204	476	0.7928609987041699	3580	0.9039741104581911	405	5257	1.0463627115472922	56.145902330506814	3	314	1	0.686629953929486	8	21	0.1833305466869159	5	International
1911	19	681	739	0.6049674791644881	8591	1.0	39	5906	1.0338890996083883	50.15326355263742	13	2524	0	0.9597862841409522	26	697	0.18127500103123012	9	International
1912	29	3734	405	0.5320757236826175	3721	1.0	154	7809	0.9063818497528863	51.1202637672491	8	2112	1	0.8383959985499343	3	974	0.10948368742557524	1	International
1913	18	1751	822	0.943115689191238	8269	0.8786808691166245	95	3410	1.1551263521879644	57.11231922747949	13	1250	1	0.8247164375077647	18	867	0.19521622744933498	5	Regional
1914	11	747	885	0.935420638166838	6486	1.0	328	7462	0.8757394104270393	63.24012506814872	4	3528	0	0.9008240534146441	25	230	-0.1204534505626465	7	Local
1915	21	81	297	0.9879550801296368	4865	1.0	307	1171	0.9466882667896738	81.4042500325078	14	1936	0	0.5535117210737939	6	74	-0.08282583383283329	5	International
1916	16	4924	998	0.7370023774530665	4083	0.7008869709399932	71	5636	1.0911044702142327	97.82873853021584	5	4379	0	0.8586554882725415	28	386	-0.10288075533805291	5	Regional
1917	24	598	467	0.647000599105211	3383	1.0	21	2133	0.8902603828785266	86.58169211513487	6	921	0	0.89762055559739	6	299	0.1212448368639315	4	Local
1918	8	2298	846	0.8848918727852012	6816	1.0	58	5937	1.0428022662371257	84.69128386185301	11	965	1	0.6429056108755042	16	357	0.1741511765715979	6	Regional
1919	13	1943	964	0.5902474660419563	5726	1.0	434	2224	1.086028339234637	73.66254934788667	8	1090	1	0.8328714273812885	7	27	-0.010246704609097185	8	Regional
1920	10	2884	71	0.6216460384081404	1768	0.7299216089796239	23	1507	1.0203314414940292	91.77630252677181	2	3144	1	0.875847540360595	6	310	-0.12302912368000114	9	Regional
1921	20	1753	424	0.6278413131036904	3792	1.0	333	3580	0.9293256721376022	50.781484319181466	3	891	1	0.5038302581102118	10	439	-0.16735242949500548	5	International
1922	29	1206	415	0.9758097049560901	1457	1.0	119	9105	1.1147936051958718	65.4746077777418	5	1190	1	0.9822633951020843	18	786	-0.0989845228681539	6	Regional
1923	26	393	798	0.8649114594155369	3043	1.0	298	1340	0.8430643647752281	87.00495916607068	3	1135	0	0.8316099541240098	23	238	0.11751727074819263	1	Local
1924	26	4122	775	0.5668473962910767	5644	1.0	298	7786	0.8914698712645857	85.98556830873974	3	2824	1	0.5653044532478981	11	557	0.03792934464810638	3	Regional
1925	25	3512	713	0.5464229390619534	1919	1.0	348	6621	0.9484709761828605	88.20832297836512	14	3925	0	0.8234338976975816	18	458	0.11819654095541171	5	Local
1926	25	2298	230	0.9214074267922558	4333	1.0	424	5427	0.985537828761006	86.16797081647998	8	518	1	0.6768897587436489	13	151	0.07857924989312609	8	Regional
1927	6	994	909	0.9011371615223808	8928	1.0	411	6036	0.8093295763218863	65.45887282707014	14	1519	1	0.6750891814328479	11	399	0.008181554946645603	8	Local
1928	28	3930	729	0.8354972890041776	1303	1.0	96	2768	1.0772782876749127	95.28353069066105	9	502	0	0.6265603512882256	22	930	-0.11154075735510985	8	Local
1929	12	2100	289	0.5980503261983081	4417	0.6085916382936045	148	5850	0.8714440894897288	91.91570512511596	2	3226	1	0.7954748612606826	2	286	-0.1922180179735795	6	International
1930	15	3335	564	0.7401417694446356	1493	1.0	190	5487	1.1566556188897805	64.04093662859553	11	2621	0	0.8747527270844847	26	377	0.07263303709317487	4	Local
1931	17	2905	633	0.8013629727286369	4355	1.0	269	770	0.9221058634661567	95.16520875254726	8	1154	1	0.7664273116840474	11	210	0.08275010345019967	4	Regional
1932	21	1380	864	0.9660687634201758	1327	0.9333352945209707	170	4842	0.908952210866351	57.375048978951334	8	4958	0	0.535121148031146	19	495	0.0776019330298528	5	Local
1933	12	2053	301	0.5847118700987053	627	0.8335823904919134	383	1492	0.8489166022632036	70.8721340994434	12	571	0	0.7431037489584692	7	552	-0.13013304580579488	6	Regional
1934	25	3665	417	0.7577234035730569	6845	1.0	66	3663	1.1010670346601956	90.70974642981177	8	3066	1	0.8311558914462567	24	132	-0.1490274560012972	8	Regional
1935	22	1837	768	0.578875819439156	8227	1.0	43	3328	1.1723278147595648	86.6118654800326	0	1771	1	0.5712195031651461	9	459	-0.038928781262680706	6	Local
1936	22	2296	235	0.7219246702870761	7046	1.0	211	1222	1.1148780944544785	66.66869007792289	7	3130	1	0.7174640538716972	14	224	0.1360538720993686	5	Local
1937	18	3722	451	0.6000674873154614	4812	1.0	49	4819	1.1449607109899254	91.62128437480814	1	4945	0	0.723558043179418	1	650	-0.028685027697820026	4	Regional
1938	19	2205	340	0.9180931041576057	9972	1.0	463	8752	1.0554348590307399	54.62350280019629	12	1343	0	0.5023929267308902	11	158	-0.012102013260716055	4	Regional
1939	10	3529	833	0.6273681388187564	7379	0.6250021552621245	347	6989	0.9381389086255725	89.43222391977815	7	1497	0	0.9188440098075219	24	833	-0.19777968397127715	2	Regional
1940	15	3070	658	0.7085523581220121	314	1.0	140	3421	1.0995892319514775	84.60034396496224	10	2304	1	0.5654003738024255	4	953	0.051460356130774376	4	Regional
1941	17	101	512	0.7038938262460677	2041	1.0	246	3044	0.8786687013577079	62.82906013605922	10	3195	0	0.7871430317811291	16	643	0.17142744460648235	2	Regional
1942	29	2209	970	0.9331474800108792	4885	1.0	40	3712	0.8029037796735449	99.77940860884871	3	2123	1	0.9446111411862493	21	653	0.07956943774930075	6	Local
1943	5	4440	625	0.8788987323661301	5752	0.5091143079987472	458	8322	0.9444632347609576	86.25806241531015	3	869	1	0.9409453877525242	10	18	-0.14016041470582305	9	International
1944	10	3701	605	0.528787744507542	4933	1.0	380	9460	1.035063994343721	93.40887120757657	7	3845	0	0.8534893645296795	27	363	-0.06070682834053734	3	Local
1945	13	3965	147	0.5335437285840822	7313	1.0	348	1651	1.0641004731335961	63.05943145988317	7	3777	1	0.9010321958906067	17	380	-0.11245363845729953	5	International
1946	12	2162	93	0.7755986225653521	9801	0.6946939297179292	120	1046	0.9735248771361138	87.45544556869835	12	4736	1	0.9672568698363704	18	110	-0.11200370897052965	6	International
1947	15	2671	495	0.7138595136788968	1538	1.0	452	4293	1.1412765531340936	52.429085580305035	11	211	0	0.7126289029862067	2	920	0.1218664369052514	4	Regional
1948	26	4610	471	0.637792110268421	8196	1.0	132	4767	1.1265899451325327	99.8315791104618	13	307	0	0.964062679815795	9	224	0.1272071353553525	3	Local
1949	23	4779	481	0.8963104691037027	9746	1.0	92	5065	0.8028087716671926	51.07493502941707	8	2200	1	0.9626740990029266	22	976	0.07386677281377751	5	International
1950	28	1404	927	0.5643175859494998	3302	1.0	42	7861	1.0795930873258484	61.40602218548156	3	2397	0	0.6562783679288106	18	431	-0.13310526402632583	9	Local
1951	13	3804	457	0.987028456435076	2075	1.0	236	2129	1.088219968042042	75.51039548469848	2	2149	1	0.8718279403563867	22	642	0.1730465293082057	1	Local
1952	21	259	275	0.5120512533760805	3189	1.0	221	7336	1.1083486412595522	65.31097887024622	7	1196	0	0.8513530679786754	23	88	0.05292473246016283	8	International
1953	16	287	467	0.5591153623054218	6655	1.0	396	5445	1.1124919783204634	97.11851341132734	13	1979	0	0.5388310838411088	8	324	-0.17365114113871172	2	Regional
1954	29	385	121	0.6556583271379259	4338	1.0	369	8884	0.8719956896060859	78.97726816861406	11	3152	1	0.9176191873400645	12	749	-0.1930832060620723	1	Regional
1955	18	3888	578	0.7545745476277516	9621	1.0	278	8307	0.8838919452746219	68.80374425147924	14	3039	1	0.5785685850875976	17	92	-0.004544500922747663	8	Regional
1956	19	1626	696	0.608068079239662	1663	1.0	68	6051	1.0177958565272167	75.92585215035166	6	4671	0	0.6154817069495276	22	177	-0.02422791945482955	2	International
1957	20	549	989	0.8681075744270133	5009	1.0	89	7729	0.9275092386779611	63.05046479286055	7	3567	1	0.7916317113418168	14	995	-0.04806333917483169	6	Regional
1958	26	1614	787	0.678770951712995	3547	1.0	370	5579	1.0379841438049557	85.21196612398165	6	4982	0	0.8560935791871027	4	128	0.19909135758266217	9	Regional
1959	26	840	956	0.5192691666984688	5707	1.0	72	5978	0.9860003584490524	95.7009359919495	0	2686	0	0.8868809522927872	28	878	0.13274413168402832	3	International
1960	24	3590	302	0.9388609837203221	9940	1.0	221	1694	0.9100765346730867	90.02200313476541	7	4730	1	0.6750768413722295	22	781	-0.11802543467927654	8	Local
1961	5	3172	957	0.9719328365430315	1217	0.4567113189555372	71	2562	1.07332249456493	55.782659977044055	1	527	1	0.7506565803523966	5	254	0.19809364476669544	3	Local
1962	14	1185	779	0.809281811218522	7268	0.7860560976055011	392	5269	0.9831903510286238	84.51887963456991	8	3838	1	0.7105067610629471	18	800	0.1912274712014086	4	Local
1963	12	3994	223	0.9032681942852026	8746	1.0	18	9690	1.130299940208562	64.2530953564737	6	4070	0	0.6045578463738841	12	848	0.17999017163933917	3	Regional
1964	22	2398	105	0.560555769346651	8093	1.0	90	598	0.817535972335721	51.89872006955964	8	2890	1	0.6349308422364874	15	996	-0.15740989472504247	6	International
1965	5	4374	343	0.6344101408933323	7729	0.48952733080718636	60	7059	0.8927427546537922	69.50027143164337	3	237	1	0.811612220344113	22	970	0.13978345611991377	3	Local
1966	6	199	944	0.6626158438390919	3739	1.0	457	9381	0.8001716462341032	72.72261337764365	2	3220	0	0.900677073115135	20	481	0.0671851175828101	3	Local
1967	5	3256	183	0.9803765834742482	5876	0.45287373942765197	445	2502	0.9674756721823846	51.06033369413804	0	1386	0	0.8029674708541719	11	227	0.10254719463793116	6	International
1968	5	3578	896	0.7561113199536837	177	0.29044874068882565	228	923	0.8826799055727217	92.20902779565165	3	2126	0	0.7371474257236685	5	996	-0.19751727795254226	5	International
1969	13	1674	76	0.50370677940698	8938	0.5087000504516506	31	3941	0.8882948170546473	97.12895981708229	3	3441	0	0.8754321177763738	8	794	0.03461506944410994	7	Regional
1970	17	2624	225	0.6900929114350478	1202	1.0	113	7167	1.0770712464601506	73.56757086425881	14	4841	0	0.5497482661339541	13	114	-0.07307406333565544	6	Regional
1971	5	4478	927	0.5038753004327883	7199	0.5888447667443958	6	1079	1.115635890416462	53.51360673796882	1	2350	0	0.7832253241775422	29	802	-0.14794688915085596	4	International
1972	17	4319	448	0.6189028702362229	347	1.0	228	3741	0.90262236970072	82.7201703201315	13	3180	1	0.7401044485322958	26	124	-0.08860831668477039	5	Local
1973	24	3334	167	0.7273500335705887	3392	1.0	463	1904	1.0458899177661727	54.420175662849026	2	2828	1	0.6043587382546552	1	790	0.002181130025401823	6	Regional
1974	26	2158	320	0.6616965277104183	1250	1.0	146	5718	1.0320344103008456	92.92536559040835	7	4064	1	0.6458553070063549	18	86	-0.1622372118931887	9	International
1975	11	3997	810	0.5163671061425854	5099	1.0	241	8070	0.8017484598399444	94.83703269093141	1	3335	0	0.861535021296553	15	28	-0.19376526723671428	8	Local
1976	6	4964	977	0.5581678612043897	8705	1.0	310	3899	1.1753316491371661	98.33185880164896	8	4325	0	0.752394316442411	10	690	-0.13268149042747374	2	Local
1977	10	2313	309	0.7754432806113665	8967	0.8244356324043628	168	8663	0.9360634822179237	52.54973644826601	11	4733	0	0.9214837994326486	29	664	-0.10994081874836109	1	International
1978	11	1662	40	0.8478024521922427	1509	1.0	435	6263	0.9237780887411877	58.3494985626008	4	3571	0	0.514995825125169	9	85	-0.10957004696633676	7	Regional
1979	18	3865	966	0.7022745061164513	7784	1.0	236	7820	1.035097320460255	79.88011392443698	5	4735	1	0.6786959527656502	25	503	-0.08575816664000264	8	Regional
1980	22	4769	156	0.8657408732124534	8624	1.0	202	7334	0.9449031379878855	62.2878836988648	4	956	1	0.6487186896805195	23	969	0.12654823355213296	4	Regional
1981	19	627	989	0.5816664442575719	2443	1.0	456	9759	0.918857822810859	69.78650477757455	5	2125	1	0.6250013888092736	5	396	0.04140817105918854	6	Regional
1982	6	472	388	0.561028973903843	8732	0.9392551708167901	89	9002	1.0943806981738677	71.70340725674433	5	2302	1	0.8100286381558461	19	852	0.10601101692891163	6	International
1983	14	2813	541	0.9197268579716379	7022	1.0	482	5489	1.0953797555829796	75.7895299958067	13	4252	0	0.7292660733167591	4	675	0.012421322105477028	8	International
1984	27	1279	839	0.6696066742460998	8820	1.0	164	8076	1.074174171268957	86.86591040858505	3	107	1	0.9089873288920938	6	559	0.18659466498194044	6	Regional
1985	16	3226	576	0.7161239609722121	5806	0.8863191795704977	6	9074	1.1427974467565898	63.80360519445739	10	3645	0	0.5262208614095125	9	530	-0.06566752578053012	6	International
1986	21	803	455	0.9737908011586482	7388	1.0	23	7801	0.9987893864498621	85.68087788407429	4	2542	1	0.7538446822556797	3	376	0.0671486786909733	5	Local
1987	12	4892	780	0.7120561639685546	1917	1.0	48	6022	1.060978699689244	87.11795440488851	5	3711	1	0.5994200944733414	29	96	0.1160898417071356	8	Local
1988	15	737	49	0.5017450529259522	7109	0.6231643894698378	100	3768	1.1980463152627183	69.45711908800273	6	3351	1	0.6029215271438032	27	386	-0.0838078296408344	7	Local
1989	7	772	467	0.9689859697749179	2645	1.0	404	3169	0.8957234131460666	78.53609362019394	10	2888	0	0.5060743989439933	3	967	0.12920985533899876	6	Local
1990	10	796	244	0.507059316742914	4348	1.0	445	1763	1.1383162762378516	74.58577747693043	4	660	1	0.6289812674899367	6	815	-0.1421209850668661	8	International
1991	13	4387	405	0.831143141864599	4539	0.8571878052473769	87	4777	0.8836551854599075	97.07954909340384	2	1286	1	0.8779293350339445	9	404	0.1962583143020067	6	Local
1992	10	2762	708	0.6614454547662518	4311	1.0	439	2496	0.979700929283348	78.41417859741081	2	796	1	0.8398337484247315	17	512	-0.058167733432078345	6	Local
1993	13	757	627	0.7351953782801025	4097	1.0	343	2492	0.9644281227081741	54.04002842291511	2	142	0	0.7596931026971339	8	169	0.021629345577142217	2	Regional
1994	11	484	448	0.773642583848092	8395	1.0	117	4929	1.0996996186368535	79.50243836014005	10	4311	1	0.8898874277401583	7	338	-0.11015155146769456	2	International
1995	13	4926	548	0.7042300286477772	2395	0.6716558115807001	292	1492	1.0751274185152704	62.66418903251354	2	208	0	0.5591497965872438	11	521	-0.06247494471120338	9	Regional
1996	22	533	47	0.8871843935910841	9278	1.0	366	2250	1.1077116224690613	65.57834884685411	11	4475	1	0.6330113858456587	2	474	-0.12012277102931845	3	Local
1997	16	3568	145	0.965353204832223	5141	1.0	301	2226	1.019609141363726	71.2639097768337	0	2607	0	0.9907447164630608	19	393	-0.19169243832558483	3	Regional
1998	12	1583	832	0.5432060260594341	463	1.0	342	7749	0.830360904592976	54.90734304083445	6	2271	0	0.8606164980626563	7	709	-0.07090370120399486	6	International
1999	12	219	804	0.9001264406174865	1509	1.0	343	4254	1.0376920220932146	51.073489167094635	9	1117	0	0.7026709329827618	7	504	-0.013576566462017325	5	International
[truncated: 18,001 more rows]
